# Supplementary material for: catena-Poly[[(1,3-dimethyl­imidazolin-2-one-κN)(1,10-phenanthroline-κ2 N,N′)copper(II)]-μ-furan-2,5-dicarboxyl­ato-κ2 O 2:O 5]
Source: Acta Crystallogr Sect E Struct Rep Online. 2012 Aug 1;68(Pt 9):m1140. doi: 10.1107/S160053681203111X (PMC3435570; doi:10.1107/S160053681203111X)
Supplement: Supplementary file 1 [file e-68-m1140-sup1.cif]

##############################################################################
#                                                                            #
# This CIF contains the data in a paper accepted for publication in          #
# Acta Crystallographica Section E. It conforms to the requirements of       #
# Notes for Authors for Acta Crystallographica Section E, and has been       #
# peer reviewed under the auspices of the IUCr Commission on Journals.       #
#                                                                            #
# Full details of the Crystallographic Information File format               #
# are given in the paper "The Crystallographic Information File (CIF):       #
# a New Standard Archive File for Crystallography" by S. R. Hall, F. H.      #
# Allen and I. D. Brown [Acta Cryst. (1991), A47, 655-685].                  #
#                                                                            #
# The current version of the core CIF dictionary is obtainable from          #
# ftp://ftp.iucr.org/pub/cif_core.dic.                                       #
#                                                                            #
# Software is freely available for graphical display of the structure(s)     #
# in this CIF. For information consult the CIF software page                 #
# http://www.iucr.org/resources/cif/software.                                #
#                                                                            #
# This file may be used for bona fide research purposes within the           #
# scientific community so long as proper attribution is given to the journal # 
# article from which it was obtained.                                        #
#                                                                            #
##############################################################################
data_I
_audit_creation_method     SHELXL-97
_chemical_name_systematic
;
<i>catena</i>-Poly[[(1,3-dimethylimidazolin-2-one-\k<i>N</i>)(1,10-
phenanthroline-\k^2^<i>N</i>,<i>N</i>')copper(II)]-\m-furan-2,5-dicarboxylato-
\k^2^<i>O</i>^2^:<i>O</i>^5^]
;
_chemical_name_common     ?
_chemical_formula_moiety     'C23 H20 Cu N4 O6'
_chemical_formula_sum     'C23 H20 Cu N4 O6'
_chemical_formula_iupac     '[Cu (C6 H2 O5) (C12 H8 N2) (C5 H10 N2 O)]'
_chemical_formula_weight     511.98
_chemical_melting_point     ?
_symmetry_cell_setting     orthorhombic
_symmetry_space_group_name_H-M     'P b c a'
_symmetry_space_group_name_Hall     '-P 2ac 2ab'
loop_
    _symmetry_equiv_pos_as_xyz
    'x, y, z'
    '-x+1/2, -y, z+1/2'
    'x+1/2, -y+1/2, -z'
    '-x, y+1/2, -z+1/2'
    '-x, -y, -z'
    'x-1/2, y, -z-1/2'
    '-x-1/2, y-1/2, z'
    'x, -y-1/2, z-1/2'
_cell_length_a     15.620(3)
_cell_length_b     14.598(3)
_cell_length_c     18.616(4)
_cell_angle_alpha     90.00
_cell_angle_beta     90.00
_cell_angle_gamma     90.00
_cell_volume     4244.8(15)
_cell_formula_units_Z     8
_cell_measurement_reflns_used     2000
_cell_measurement_theta_min     3.00
_cell_measurement_theta_max     25.00
_cell_measurement_temperature     293(2)
_exptl_crystal_description     'block'
_exptl_crystal_colour     'blue'
_exptl_crystal_size_max     0.10
_exptl_crystal_size_mid     0.10
_exptl_crystal_size_min     0.10
_exptl_crystal_density_diffrn     1.602
_exptl_crystal_density_meas     ?
_exptl_crystal_density_method     'not measured'
_exptl_crystal_F_000     2104
_exptl_absorpt_coefficient_mu     1.080
_exptl_absorpt_correction_type     multi-scan
_exptl_absorpt_process_details     '(ABSCOR; Higashi, 1995)'
_exptl_absorpt_correction_T_min     0.8997
_exptl_absorpt_correction_T_max     0.8997
_exptl_special_details
;
;
_diffrn_ambient_temperature     293(2)
_diffrn_radiation_type     MoK\a
_diffrn_radiation_wavelength     0.71073
_diffrn_radiation_source     'fine-focus sealed tube'
_diffrn_radiation_monochromator     graphite
_diffrn_measurement_device_type     'Rigaku R-AXIS RAPID'
_diffrn_measurement_method     \w
_diffrn_detector_area_resol_mean     10.00
_diffrn_reflns_number     30193
_diffrn_reflns_av_R_equivalents     0.1095
_diffrn_reflns_av_sigmaI/netI     0.0570
_diffrn_reflns_theta_min     3.00
_diffrn_reflns_theta_max     25.00
_diffrn_reflns_theta_full     25.00
_diffrn_measured_fraction_theta_max     0.997
_diffrn_measured_fraction_theta_full     0.997
_diffrn_reflns_limit_h_min     -18
_diffrn_reflns_limit_h_max     18
_diffrn_reflns_limit_k_min     -17
_diffrn_reflns_limit_k_max     17
_diffrn_reflns_limit_l_min     -22
_diffrn_reflns_limit_l_max     20
_refine_special_details
;
Refinement of <i>F</i>^2^ against ALL reflections. The weighted <i>R</i>-factor
<i>wR</i> and goodness of fit <i>S</i> are based on <i>F</i>^2^, conventional
<i>R</i>-factors <i>R</i> are based on <i>F</i>, with <i>F</i> set to zero for
negative <i>F</i>^2^. The threshold expression of <i>F</i>^2^ >
\s(<i>F</i>^2^) is used only for calculating <i>R</i>-factors(gt) <i>etc</i>.
and is not relevant to the choice of reflections for refinement.
<i>R</i>-factors based on <i>F</i>^2^ are statistically about twice as large
as those based on <i>F</i>, and <i>R</i>- factors based on ALL data will be
even larger.
;
_reflns_number_total     3727
_reflns_number_gt     2376
_reflns_threshold_expression     I>2\s(I)
_refine_ls_structure_factor_coef     Fsqd
_refine_ls_matrix_type     full
_refine_ls_R_factor_all     0.0859
_refine_ls_R_factor_gt     0.0467
_refine_ls_wR_factor_gt     0.0962
_refine_ls_wR_factor_ref     0.1087
_refine_ls_goodness_of_fit_ref     1.036
_refine_ls_restrained_S_all     1.036
_refine_ls_number_reflns     3727
_refine_ls_number_parameters     309
_refine_ls_number_restraints     0
_refine_ls_hydrogen_treatment     constr
_refine_ls_weighting_scheme     calc
_refine_ls_weighting_details
         'calc w=1/[\s^2^(Fo^2^)+(0.0447P)^2^+0.2947P] where P=(Fo^2^+2Fc^2^)/3'
_atom_sites_solution_hydrogens     geom
_atom_sites_solution_primary     direct
_atom_sites_solution_secondary     difmap
_refine_ls_shift/su_max     0.000
_refine_ls_shift/su_mean     0.000
_refine_diff_density_max     0.455
_refine_diff_density_min     -0.368
_refine_ls_extinction_method     none
_refine_ls_extinction_coef     ?
loop_
    _atom_type_symbol
    _atom_type_description
    _atom_type_scat_dispersion_real
    _atom_type_scat_dispersion_imag
    _atom_type_scat_source
    'C' 'C' 0.0033 0.0016
                         'International Tables Vol C Tables 4.2.6.8 and 6.1.1.4'
    'H' 'H' 0.0000 0.0000
                         'International Tables Vol C Tables 4.2.6.8 and 6.1.1.4'
    'N' 'N' 0.0061 0.0033
                         'International Tables Vol C Tables 4.2.6.8 and 6.1.1.4'
    'O' 'O' 0.0106 0.0060
                         'International Tables Vol C Tables 4.2.6.8 and 6.1.1.4'
    'Cu' 'Cu' 0.3201 1.2651
                         'International Tables Vol C Tables 4.2.6.8 and 6.1.1.4'
_computing_data_collection     'PROCESS-AUTO (Rigaku, 1998)'
_computing_cell_refinement     'PROCESS-AUTO (Rigaku, 1998)'
_computing_data_reduction     'CrystalStructure (Rigaku/MSC, 2002)'
_computing_structure_solution     'SHELXS97 (Sheldrick, 2008)'
_computing_structure_refinement     'SHELXL97 (Sheldrick, 2008)'
_computing_molecular_graphics     'DIAMOND (Brandenburg, 2000)'
_computing_publication_material     'SHELXL97 (Sheldrick, 2008)'
loop_
    _atom_site_type_symbol
    _atom_site_label
    _atom_site_fract_x
    _atom_site_fract_y
    _atom_site_fract_z
    _atom_site_U_iso_or_equiv
    _atom_site_adp_type
    _atom_site_calc_flag
    _atom_site_refinement_flags
    _atom_site_occupancy
    _atom_site_symmetry_multiplicity
    _atom_site_disorder_assembly
    _atom_site_disorder_group
    Cu Cu1 0.24404(3) 0.39844(3) 0.43722(2) 0.03211(16) Uani d . 1 1 . .
    O O1 0.14532(17) 0.4367(2) 0.38161(13) 0.0416(7) Uani d . 1 1 . .
    O O2 0.12024(19) 0.2971(2) 0.33748(15) 0.0486(8) Uani d . 1 1 . .
    O O3 -0.00981(17) 0.36718(18) 0.25302(14) 0.0359(6) Uani d . 1 1 . .
    O O4 -0.17851(18) 0.4375(2) 0.13743(13) 0.0427(7) Uani d . 1 1 . .
    O O5 -0.12344(19) 0.2972(2) 0.15283(14) 0.0457(8) Uani d . 1 1 . .
    O O6 0.36449(19) 0.5888(2) 0.54050(16) 0.0542(8) Uani d . 1 1 . .
    N N1 0.3387(2) 0.3743(2) 0.50900(16) 0.0323(8) Uani d . 1 1 . .
    N N2 0.1712(2) 0.3470(2) 0.51765(16) 0.0331(8) Uani d . 1 1 . .
    N N3 0.2429(2) 0.5747(3) 0.60884(18) 0.0493(9) Uani d . 1 1 . .
    N N4 0.2290(2) 0.5799(2) 0.48911(17) 0.0411(9) Uani d . 1 1 . .
    C C1 0.1065(2) 0.3789(3) 0.34036(19) 0.0331(9) Uani d . 1 1 . .
    C C2 0.0400(2) 0.4234(3) 0.29553(19) 0.0355(10) Uani d . 1 1 . .
    C C3 0.0156(3) 0.5122(3) 0.2869(2) 0.0438(11) Uani d . 1 1 . .
    H H3 0.0392 0.5632 0.3094 0.053 Uiso calc R 1 1 . .
    C C4 -0.0534(3) 0.5117(3) 0.2366(2) 0.0434(11) Uani d . 1 1 . .
    H H4 -0.0833 0.5626 0.2200 0.052 Uiso calc R 1 1 . .
    C C5 -0.0672(3) 0.4228(3) 0.21737(19) 0.0355(10) Uani d . 1 1 . .
    C C6 -0.1268(2) 0.3795(3) 0.16585(19) 0.0337(10) Uani d . 1 1 . .
    C C7 0.4221(3) 0.3874(3) 0.5029(2) 0.0430(10) Uani d . 1 1 . .
    H H7 0.4432 0.4125 0.4605 0.052 Uiso calc R 1 1 . .
    C C8 0.4805(3) 0.3649(3) 0.5581(2) 0.0500(12) Uani d . 1 1 . .
    H H8 0.5391 0.3719 0.5511 0.060 Uiso calc R 1 1 . .
    C C9 0.4493(3) 0.3325(3) 0.6221(2) 0.0471(12) Uani d . 1 1 . .
    H H9 0.4868 0.3178 0.6591 0.057 Uiso calc R 1 1 . .
    C C10 0.3614(3) 0.3216(3) 0.6314(2) 0.0386(10) Uani d . 1 1 . .
    C C11 0.3216(3) 0.2927(3) 0.6978(2) 0.0478(11) Uani d . 1 1 . .
    H H11 0.3558 0.2809 0.7377 0.057 Uiso calc R 1 1 . .
    C C12 0.2360(3) 0.2825(3) 0.7033(2) 0.0481(12) Uani d . 1 1 . .
    H H12 0.2123 0.2652 0.7470 0.058 Uiso calc R 1 1 . .
    C C13 0.1811(3) 0.2980(3) 0.6430(2) 0.0394(10) Uani d . 1 1 . .
    C C14 0.0921(3) 0.2848(3) 0.6432(2) 0.0459(11) Uani d . 1 1 . .
    H H14 0.0648 0.2653 0.6848 0.055 Uiso calc R 1 1 . .
    C C15 0.0454(3) 0.3007(3) 0.5821(2) 0.0486(12) Uani d . 1 1 . .
    H H15 -0.0134 0.2907 0.5816 0.058 Uiso calc R 1 1 . .
    C C16 0.0877(3) 0.3324(3) 0.5202(2) 0.0417(11) Uani d . 1 1 . .
    H H16 0.0554 0.3436 0.4792 0.050 Uiso calc R 1 1 . .
    C C17 0.2179(3) 0.3287(2) 0.5782(2) 0.0324(9) Uani d . 1 1 . .
    C C18 0.3083(3) 0.3418(3) 0.57286(19) 0.0323(9) Uani d . 1 1 . .
    C C19 0.2874(3) 0.5825(3) 0.5464(2) 0.0400(10) Uani d . 1 1 . .
    C C20 0.1433(3) 0.5936(3) 0.5180(2) 0.0526(12) Uani d . 1 1 . .
    H H20A 0.1018 0.5556 0.4932 0.063 Uiso calc R 1 1 . .
    H H20B 0.1260 0.6572 0.5142 0.063 Uiso calc R 1 1 . .
    C C21 0.1525(3) 0.5647(3) 0.5963(3) 0.0528(12) Uani d . 1 1 . .
    H H21A 0.1196 0.6044 0.6277 0.063 Uiso calc R 1 1 . .
    H H21B 0.1343 0.5019 0.6033 0.063 Uiso calc R 1 1 . .
    C C22 0.2507(3) 0.6290(3) 0.4228(2) 0.0554(12) Uani d . 1 1 . .
    H H22A 0.2415 0.6934 0.4296 0.066 Uiso calc R 1 1 . .
    H H22B 0.2152 0.6073 0.3843 0.066 Uiso calc R 1 1 . .
    H H22C 0.3098 0.6183 0.4112 0.066 Uiso calc R 1 1 . .
    C C23 0.2837(3) 0.5516(3) 0.6760(2) 0.0618(15) Uani d . 1 1 . .
    H H23A 0.2734 0.4883 0.6869 0.074 Uiso calc R 1 1 . .
    H H23B 0.2607 0.5892 0.7136 0.074 Uiso calc R 1 1 . .
    H H23C 0.3442 0.5621 0.6721 0.074 Uiso calc R 1 1 . .
loop_
    _atom_site_aniso_label
    _atom_site_aniso_U_11
    _atom_site_aniso_U_22
    _atom_site_aniso_U_33
    _atom_site_aniso_U_12
    _atom_site_aniso_U_13
    _atom_site_aniso_U_23
    Cu1 0.0273(3) 0.0421(3) 0.0270(2) 0.0001(2) 0.0005(2) 0.0016(2)
    O1 0.0385(17) 0.0466(17) 0.0397(15) -0.0005(14) -0.0093(13) 0.0014(14)
    O2 0.048(2) 0.049(2) 0.0492(19) 0.0075(16) -0.0027(14) -0.0014(15)
    O3 0.0321(16) 0.0415(15) 0.0342(14) 0.0000(13) -0.0061(12) -0.0016(14)
    O4 0.0398(17) 0.0527(19) 0.0358(15) 0.0101(14) -0.0112(13) -0.0074(14)
    O5 0.054(2) 0.0447(19) 0.0387(16) -0.0043(15) -0.0034(14) 0.0004(14)
    O6 0.0372(19) 0.064(2) 0.062(2) -0.0037(16) 0.0009(15) -0.0073(16)
    N1 0.0288(19) 0.0338(19) 0.0345(18) 0.0003(14) 0.0025(14) -0.0018(15)
    N2 0.031(2) 0.037(2) 0.0317(18) -0.0033(15) -0.0017(15) -0.0043(15)
    N3 0.047(2) 0.057(2) 0.0432(19) -0.004(2) 0.0001(19) -0.0054(17)
    N4 0.039(2) 0.047(2) 0.0373(18) -0.0009(16) -0.0022(15) -0.0010(17)
    C1 0.030(2) 0.043(3) 0.027(2) -0.0016(19) 0.0059(16) -0.0017(19)
    C2 0.027(2) 0.052(3) 0.028(2) -0.0020(19) 0.0009(16) -0.0091(19)
    C3 0.041(3) 0.047(3) 0.043(2) -0.001(2) -0.006(2) -0.004(2)
    C4 0.050(3) 0.040(3) 0.040(2) 0.006(2) -0.008(2) 0.002(2)
    C5 0.030(2) 0.048(3) 0.028(2) 0.0077(19) 0.0003(17) 0.0025(19)
    C6 0.027(2) 0.050(3) 0.024(2) 0.001(2) 0.0043(16) 0.0016(19)
    C7 0.033(2) 0.055(3) 0.041(2) -0.002(2) -0.0002(18) -0.004(2)
    C8 0.031(2) 0.064(3) 0.055(3) 0.004(2) -0.003(2) -0.007(3)
    C9 0.048(3) 0.049(3) 0.045(3) 0.009(2) -0.014(2) -0.004(2)
    C10 0.046(3) 0.034(2) 0.035(2) 0.008(2) -0.005(2) -0.0051(19)
    C11 0.070(3) 0.038(3) 0.035(2) 0.006(2) -0.006(2) 0.002(2)
    C12 0.067(4) 0.044(3) 0.033(2) 0.002(2) 0.009(2) 0.004(2)
    C13 0.056(3) 0.029(2) 0.033(2) -0.006(2) 0.010(2) -0.0004(18)
    C14 0.053(3) 0.036(2) 0.049(3) -0.008(2) 0.024(2) -0.002(2)
    C15 0.038(3) 0.049(3) 0.059(3) -0.009(2) 0.015(2) -0.010(2)
    C16 0.034(3) 0.050(3) 0.041(2) -0.004(2) 0.0025(19) -0.003(2)
    C17 0.038(2) 0.023(2) 0.036(2) -0.0011(16) 0.0038(17) -0.0009(17)
    C18 0.036(2) 0.031(2) 0.030(2) 0.0029(17) -0.0019(18) -0.0036(18)
    C19 0.043(3) 0.028(2) 0.048(3) 0.0004(18) 0.003(2) -0.0043(19)
    C20 0.039(3) 0.052(3) 0.067(3) 0.009(2) -0.002(2) -0.016(2)
    C21 0.049(3) 0.045(3) 0.064(3) -0.004(2) 0.013(2) -0.009(2)
    C22 0.065(3) 0.048(3) 0.053(3) -0.004(3) 0.000(3) 0.003(2)
    C23 0.088(4) 0.051(3) 0.046(3) 0.004(3) -0.007(3) -0.005(2)
_geom_special_details
;
All e.s.d.'s (except the e.s.d. in the dihedral angle between two l.s. planes)
are estimated using the full covariance matrix. The cell e.s.d.'s are taken
into account individually in the estimation of e.s.d.'s in distances, angles
and torsion angles; correlations between e.s.d.'s in cell parameters are only
used when they are defined by crystal symmetry. An approximate (isotropic)
treatment of cell e.s.d.'s is used for estimating e.s.d.'s involving l.s.
planes.
;
loop_
    _geom_bond_atom_site_label_1
    _geom_bond_atom_site_label_2
    _geom_bond_site_symmetry_2
    _geom_bond_distance
    _geom_bond_publ_flag
    Cu1 O4 6_656 1.929(3) ?
    Cu1 O1 . 1.939(3) ?
    Cu1 N1 . 2.024(3) ?
    Cu1 N2 . 2.025(3) ?
    Cu1 N4 . 2.829(3) ?
    O1 C1 . 1.292(5) ?
    O2 C1 . 1.214(5) ?
    O3 C5 . 1.380(4) ?
    O3 C2 . 1.380(5) ?
    O4 C6 . 1.284(5) ?
    O4 Cu1 6_556 1.929(3) ?
    O5 C6 . 1.228(5) ?
    O6 C19 . 1.213(5) ?
    N1 C7 . 1.321(5) ?
    N1 C18 . 1.366(5) ?
    N2 C16 . 1.323(5) ?
    N2 C17 . 1.369(5) ?
    N3 C19 . 1.360(5) ?
    N3 C21 . 1.438(5) ?
    N3 C23 . 1.443(5) ?
    N4 C19 . 1.403(5) ?
    N4 C20 . 1.457(5) ?
    N4 C22 . 1.467(5) ?
    C1 C2 . 1.483(5) ?
    C2 C3 . 1.360(6) ?
    C3 C4 . 1.428(5) ?
    C3 H3 . 0.9300 ?
    C4 C5 . 1.363(6) ?
    C4 H4 . 0.9300 ?
    C5 C6 . 1.479(5) ?
    C7 C8 . 1.412(6) ?
    C7 H7 . 0.9300 ?
    C8 C9 . 1.371(6) ?
    C8 H8 . 0.9300 ?
    C9 C10 . 1.394(6) ?
    C9 H9 . 0.9300 ?
    C10 C18 . 1.400(5) ?
    C10 C11 . 1.448(6) ?
    C11 C12 . 1.349(6) ?
    C11 H11 . 0.9300 ?
    C12 C13 . 1.431(6) ?
    C12 H12 . 0.9300 ?
    C13 C14 . 1.402(6) ?
    C13 C17 . 1.410(5) ?
    C14 C15 . 1.371(6) ?
    C14 H14 . 0.9300 ?
    C15 C16 . 1.405(6) ?
    C15 H15 . 0.9300 ?
    C16 H16 . 0.9300 ?
    C17 C18 . 1.428(6) ?
    C20 C21 . 1.524(6) ?
    C20 H20A . 0.9700 ?
    C20 H20B . 0.9700 ?
    C21 H21A . 0.9700 ?
    C21 H21B . 0.9700 ?
    C22 H22A . 0.9600 ?
    C22 H22B . 0.9600 ?
    C22 H22C . 0.9600 ?
    C23 H23A . 0.9600 ?
    C23 H23B . 0.9600 ?
    C23 H23C . 0.9600 ?
loop_
    _geom_angle_atom_site_label_1
    _geom_angle_atom_site_label_2
    _geom_angle_atom_site_label_3
    _geom_angle_site_symmetry_1
    _geom_angle_site_symmetry_3
    _geom_angle
    _geom_angle_publ_flag
    O4 Cu1 O1 6_656 . 91.66(12) ?
    O4 Cu1 N1 6_656 . 93.94(12) ?
    O1 Cu1 N1 . . 169.56(12) ?
    O4 Cu1 N2 6_656 . 174.20(13) ?
    O1 Cu1 N2 . . 93.14(12) ?
    N1 Cu1 N2 . . 81.83(13) ?
    O4 Cu1 N4 6_656 . 91.21(11) ?
    O1 Cu1 N4 . . 81.19(11) ?
    N1 Cu1 N4 . . 89.88(11) ?
    N2 Cu1 N4 . . 92.75(11) ?
    C1 O1 Cu1 . . 120.1(3) ?
    C5 O3 C2 . . 107.0(3) ?
    C6 O4 Cu1 . 6_556 119.8(3) ?
    C7 N1 C18 . . 117.9(3) ?
    C7 N1 Cu1 . . 129.6(3) ?
    C18 N1 Cu1 . . 112.4(3) ?
    C16 N2 C17 . . 117.7(4) ?
    C16 N2 Cu1 . . 129.9(3) ?
    C17 N2 Cu1 . . 112.4(3) ?
    C19 N3 C21 . . 111.8(4) ?
    C19 N3 C23 . . 122.3(4) ?
    C21 N3 C23 . . 123.4(4) ?
    C19 N4 C20 . . 108.2(3) ?
    C19 N4 C22 . . 118.4(4) ?
    C20 N4 C22 . . 117.1(4) ?
    C19 N4 Cu1 . . 103.4(2) ?
    C20 N4 Cu1 . . 109.3(3) ?
    C22 N4 Cu1 . . 98.7(2) ?
    O2 C1 O1 . . 125.9(4) ?
    O2 C1 C2 . . 122.0(4) ?
    O1 C1 C2 . . 112.1(4) ?
    C3 C2 O3 . . 109.9(4) ?
    C3 C2 C1 . . 132.9(4) ?
    O3 C2 C1 . . 117.2(4) ?
    C2 C3 C4 . . 106.5(4) ?
    C2 C3 H3 . . 126.7 ?
    C4 C3 H3 . . 126.7 ?
    C5 C4 C3 . . 107.2(4) ?
    C5 C4 H4 . . 126.4 ?
    C3 C4 H4 . . 126.4 ?
    C4 C5 O3 . . 109.3(3) ?
    C4 C5 C6 . . 132.6(4) ?
    O3 C5 C6 . . 118.0(4) ?
    O5 C6 O4 . . 126.3(4) ?
    O5 C6 C5 . . 121.3(4) ?
    O4 C6 C5 . . 112.4(4) ?
    N1 C7 C8 . . 122.7(4) ?
    N1 C7 H7 . . 118.7 ?
    C8 C7 H7 . . 118.7 ?
    C9 C8 C7 . . 118.9(4) ?
    C9 C8 H8 . . 120.5 ?
    C7 C8 H8 . . 120.5 ?
    C8 C9 C10 . . 119.8(4) ?
    C8 C9 H9 . . 120.1 ?
    C10 C9 H9 . . 120.1 ?
    C9 C10 C18 . . 117.6(4) ?
    C9 C10 C11 . . 124.2(4) ?
    C18 C10 C11 . . 118.1(4) ?
    C12 C11 C10 . . 121.5(4) ?
    C12 C11 H11 . . 119.3 ?
    C10 C11 H11 . . 119.3 ?
    C11 C12 C13 . . 121.2(4) ?
    C11 C12 H12 . . 119.4 ?
    C13 C12 H12 . . 119.4 ?
    C14 C13 C17 . . 116.7(4) ?
    C14 C13 C12 . . 124.8(4) ?
    C17 C13 C12 . . 118.5(4) ?
    C15 C14 C13 . . 120.1(4) ?
    C15 C14 H14 . . 119.9 ?
    C13 C14 H14 . . 119.9 ?
    C14 C15 C16 . . 119.1(4) ?
    C14 C15 H15 . . 120.5 ?
    C16 C15 H15 . . 120.5 ?
    N2 C16 C15 . . 123.1(4) ?
    N2 C16 H16 . . 118.5 ?
    C15 C16 H16 . . 118.5 ?
    N2 C17 C13 . . 123.3(4) ?
    N2 C17 C18 . . 116.4(4) ?
    C13 C17 C18 . . 120.4(4) ?
    N1 C18 C10 . . 123.0(4) ?
    N1 C18 C17 . . 116.8(3) ?
    C10 C18 C17 . . 120.2(4) ?
    O6 C19 N3 . . 126.3(4) ?
    O6 C19 N4 . . 125.4(4) ?
    N3 C19 N4 . . 108.4(4) ?
    N4 C20 C21 . . 103.2(4) ?
    N4 C20 H20A . . 111.1 ?
    C21 C20 H20A . . 111.1 ?
    N4 C20 H20B . . 111.1 ?
    C21 C20 H20B . . 111.1 ?
    H20A C20 H20B . . 109.1 ?
    N3 C21 C20 . . 102.7(4) ?
    N3 C21 H21A . . 111.2 ?
    C20 C21 H21A . . 111.2 ?
    N3 C21 H21B . . 111.2 ?
    C20 C21 H21B . . 111.2 ?
    H21A C21 H21B . . 109.1 ?
    N4 C22 H22A . . 109.5 ?
    N4 C22 H22B . . 109.5 ?
    H22A C22 H22B . . 109.5 ?
    N4 C22 H22C . . 109.5 ?
    H22A C22 H22C . . 109.5 ?
    H22B C22 H22C . . 109.5 ?
    N3 C23 H23A . . 109.5 ?
    N3 C23 H23B . . 109.5 ?
    H23A C23 H23B . . 109.5 ?
    N3 C23 H23C . . 109.5 ?
    H23A C23 H23C . . 109.5 ?
    H23B C23 H23C . . 109.5 ?
loop_
    _geom_torsion_atom_site_label_1
    _geom_torsion_atom_site_label_2
    _geom_torsion_atom_site_label_3
    _geom_torsion_atom_site_label_4
    _geom_torsion_site_symmetry_1
    _geom_torsion_site_symmetry_2
    _geom_torsion_site_symmetry_3
    _geom_torsion_site_symmetry_4
    _geom_torsion
    _geom_torsion_publ_flag
    O4 Cu1 O1 C1 6_656 . . . 93.0(3) ?
    N1 Cu1 O1 C1 . . . . -144.6(6) ?
    N2 Cu1 O1 C1 . . . . -83.8(3) ?
    N4 Cu1 O1 C1 . . . . -176.1(3) ?
    O4 Cu1 N1 C7 6_656 . . . 2.9(4) ?
    O1 Cu1 N1 C7 . . . . -119.4(7) ?
    N2 Cu1 N1 C7 . . . . 178.9(4) ?
    N4 Cu1 N1 C7 . . . . -88.3(4) ?
    O4 Cu1 N1 C18 6_656 . . . -178.8(3) ?
    O1 Cu1 N1 C18 . . . . 58.9(8) ?
    N2 Cu1 N1 C18 . . . . -2.8(3) ?
    N4 Cu1 N1 C18 . . . . 90.0(3) ?
    O1 Cu1 N2 C16 . . . . 10.7(4) ?
    N1 Cu1 N2 C16 . . . . -178.5(4) ?
    N4 Cu1 N2 C16 . . . . 92.0(4) ?
    O1 Cu1 N2 C17 . . . . -166.8(3) ?
    N1 Cu1 N2 C17 . . . . 4.0(3) ?
    N4 Cu1 N2 C17 . . . . -85.5(3) ?
    O4 Cu1 N4 C19 6_656 . . . -97.5(3) ?
    O1 Cu1 N4 C19 . . . . 171.0(3) ?
    N1 Cu1 N4 C19 . . . . -3.6(3) ?
    N2 Cu1 N4 C19 . . . . 78.3(3) ?
    O4 Cu1 N4 C20 6_656 . . . 147.4(3) ?
    O1 Cu1 N4 C20 . . . . 55.9(3) ?
    N1 Cu1 N4 C20 . . . . -118.6(3) ?
    N2 Cu1 N4 C20 . . . . -36.8(3) ?
    O4 Cu1 N4 C22 6_656 . . . 24.6(3) ?
    O1 Cu1 N4 C22 . . . . -66.9(3) ?
    N1 Cu1 N4 C22 . . . . 118.5(3) ?
    N2 Cu1 N4 C22 . . . . -159.7(3) ?
    Cu1 O1 C1 O2 . . . . 8.0(5) ?
    Cu1 O1 C1 C2 . . . . -172.7(2) ?
    C5 O3 C2 C3 . . . . -0.4(4) ?
    C5 O3 C2 C1 . . . . 179.2(3) ?
    O2 C1 C2 C3 . . . . -176.7(4) ?
    O1 C1 C2 C3 . . . . 4.0(6) ?
    O2 C1 C2 O3 . . . . 3.8(5) ?
    O1 C1 C2 O3 . . . . -175.5(3) ?
    O3 C2 C3 C4 . . . . 0.2(5) ?
    C1 C2 C3 C4 . . . . -179.3(4) ?
    C2 C3 C4 C5 . . . . 0.0(5) ?
    C3 C4 C5 O3 . . . . -0.3(5) ?
    C3 C4 C5 C6 . . . . -177.4(4) ?
    C2 O3 C5 C4 . . . . 0.4(4) ?
    C2 O3 C5 C6 . . . . 178.0(3) ?
    Cu1 O4 C6 O5 6_556 . . . -3.8(5) ?
    Cu1 O4 C6 C5 6_556 . . . 175.0(2) ?
    C4 C5 C6 O5 . . . . 174.0(4) ?
    O3 C5 C6 O5 . . . . -2.8(5) ?
    C4 C5 C6 O4 . . . . -4.8(6) ?
    O3 C5 C6 O4 . . . . 178.3(3) ?
    C18 N1 C7 C8 . . . . 3.2(6) ?
    Cu1 N1 C7 C8 . . . . -178.5(3) ?
    N1 C7 C8 C9 . . . . -3.5(7) ?
    C7 C8 C9 C10 . . . . 0.6(7) ?
    C8 C9 C10 C18 . . . . 2.2(6) ?
    C8 C9 C10 C11 . . . . -176.6(4) ?
    C9 C10 C11 C12 . . . . -179.3(4) ?
    C18 C10 C11 C12 . . . . 2.0(6) ?
    C10 C11 C12 C13 . . . . 1.4(7) ?
    C11 C12 C13 C14 . . . . 176.9(4) ?
    C11 C12 C13 C17 . . . . -3.1(6) ?
    C17 C13 C14 C15 . . . . 0.7(6) ?
    C12 C13 C14 C15 . . . . -179.3(4) ?
    C13 C14 C15 C16 . . . . -1.6(6) ?
    C17 N2 C16 C15 . . . . 1.1(6) ?
    Cu1 N2 C16 C15 . . . . -176.3(3) ?
    C14 C15 C16 N2 . . . . 0.7(7) ?
    C16 N2 C17 C13 . . . . -2.0(6) ?
    Cu1 N2 C17 C13 . . . . 175.8(3) ?
    C16 N2 C17 C18 . . . . 177.6(4) ?
    Cu1 N2 C17 C18 . . . . -4.5(4) ?
    C14 C13 C17 N2 . . . . 1.1(6) ?
    C12 C13 C17 N2 . . . . -178.9(3) ?
    C14 C13 C17 C18 . . . . -178.5(4) ?
    C12 C13 C17 C18 . . . . 1.5(6) ?
    C7 N1 C18 C10 . . . . -0.2(6) ?
    Cu1 N1 C18 C10 . . . . -178.8(3) ?
    C7 N1 C18 C17 . . . . 179.7(4) ?
    Cu1 N1 C18 C17 . . . . 1.2(4) ?
    C9 C10 C18 N1 . . . . -2.4(6) ?
    C11 C10 C18 N1 . . . . 176.4(4) ?
    C9 C10 C18 C17 . . . . 177.6(4) ?
    C11 C10 C18 C17 . . . . -3.6(6) ?
    N2 C17 C18 N1 . . . . 2.3(5) ?
    C13 C17 C18 N1 . . . . -178.1(3) ?
    N2 C17 C18 C10 . . . . -177.8(3) ?
    C13 C17 C18 C10 . . . . 1.9(6) ?
    C21 N3 C19 O6 . . . . -177.5(4) ?
    C23 N3 C19 O6 . . . . -14.8(7) ?
    C21 N3 C19 N4 . . . . 1.1(5) ?
    C23 N3 C19 N4 . . . . 163.8(4) ?
    C20 N4 C19 O6 . . . . -166.9(4) ?
    C22 N4 C19 O6 . . . . -30.6(6) ?
    Cu1 N4 C19 O6 . . . . 77.2(4) ?
    C20 N4 C19 N3 . . . . 14.4(4) ?
    C22 N4 C19 N3 . . . . 150.8(4) ?
    Cu1 N4 C19 N3 . . . . -101.4(3) ?
    C19 N4 C20 C21 . . . . -22.9(4) ?
    C22 N4 C20 C21 . . . . -159.9(4) ?
    Cu1 N4 C20 C21 . . . . 89.0(3) ?
    C19 N3 C21 C20 . . . . -15.0(5) ?
    C23 N3 C21 C20 . . . . -177.5(4) ?
    N4 C20 C21 N3 . . . . 22.3(4) ?
data_global
_journal_date_recd_electronic     2012-07-02
_journal_date_accepted     2012-07-08
_journal_name_full     'Acta Crystallographica, Section E'
_journal_year     2012
_journal_volume     68
_journal_issue      9
_journal_page_first     m1140
_journal_page_last     m1140
_journal_paper_category     QM
_journal_paper_doi     10.1107/S160053681203111X
_journal_coeditor_code     NG5281
_publ_contact_author_name     'Prof. Ya-feng Li'
_publ_contact_author_address
;
School of Chemical Engineering,
Changchun University of Technology,
Changchun 130012, People's Republic of China
;
_publ_contact_author_email     'fly012345@sohu.com'
_publ_contact_author_fax     '86-431-85716785'
_publ_contact_author_phone     '86-431-85716785'
_publ_section_title
;\
<i>catena</i>-Poly[[(1,3-dimethylimidazolin-2-one-\k<i>N</i>)(1,10-\
phenanthroline-\k^2^<i>N</i>,<i>N</i>')copper(II)]-\m-furan-2,5-dicarboxylato-\
\k^2^<i>O</i>^2^:<i>O</i>^5^]
;
loop_
    _publ_author_name
    _publ_author_address
    'Li, Ya-Feng'
;
School of Chemical Engineering,
Changchun University of Technology,
Changchun 130012, People's Republic of China
;
    'Xu, Yue'
;
School of Chemical Engineering,
Changchun University of Technology,
Changchun 130012, People's Republic of China
;
    'Qin, Xiao-Lin'
;
School of Chemical Engineering,
Changchun University of Technology,
Changchun 130012, People's Republic of China
;
    'Yuan, Yong-peng'
;
School of Chemical Engineering,
Changchun University of Technology,
Changchun 130012, People's Republic of China
;
    'Gao, Wen-Yuan'
;
School of Chemical Engineering,
Changchun University of Technology,
Changchun 130012, People's Republic of China
;
