# Supplementary material for: catena-Poly[[(1,3-dimethyl­imidazolin-2-one-κN)(1,10-phenanthroline-κ2 N,N′)copper(II)]-μ-furan-2,5-dicarboxyl­ato-κ2 O 2:O 5]
Source: Acta Crystallogr Sect E Struct Rep Online. 2012 Aug 1;68(Pt 9):m1140. doi: 10.1107/S160053681203111X (PMC3435570; doi:10.1107/S160053681203111X)
Supplement: Supplementary file 2 [file e-68-m1140-Isup2.hkl]

# 
# h,k,l, Fc-squared, Fo-squared, sigma(Fo-squared) and status flag 
# 
data_I
_shelx_title ' Z25 in P2(1)2(1)2(1)             Pbca' 
_shelx_refln_list_code          4 
_shelx_F_calc_maximum      467.47 
_exptl_crystal_F_000      2103.53 
_reflns_d_resolution_high  0.8410 
 
loop_ 
 _symmetry_equiv_pos_as_xyz 
 'x, y, z' 
 '-x+1/2, -y, z+1/2' 
 'x+1/2, -y+1/2, -z' 
 '-x, y+1/2, -z+1/2' 
 '-x, -y, -z' 
 'x-1/2, y, -z-1/2' 
 '-x-1/2, y-1/2, z' 
 'x, -y-1/2, z-1/2' 
 
_cell_length_a    15.6200 
_cell_length_b    14.5980 
_cell_length_c    18.6160 
_cell_angle_alpha  90.000 
_cell_angle_beta   90.000 
_cell_angle_gamma  90.000 
 
_shelx_F_squared_multiplier     1.000 
 
loop_ 
 _refln_index_h 
 _refln_index_k 
 _refln_index_l 
 _refln_F_squared_calc 
 _refln_F_squared_meas 
 _refln_F_squared_sigma 
 _refln_observed_status 
   4   0   0    11286.84     8147.25    434.22 o 
   6   0   0    11644.28    10293.68    472.90 o 
   8   0   0    50049.26    45324.55   1581.27 o 
  10   0   0    34518.06    35471.23   1096.05 o 
  12   0   0     7804.21     8180.60    458.42 o 
  14   0   0     3691.81     4002.03    343.67 o 
  16   0   0     4048.37     3944.06    504.17 o 
   4   1   0      227.08      241.73     81.35 o 
   6   1   0     1634.98     1776.87    127.34 o 
   8   1   0    13854.92    14255.59    333.05 o 
  10   1   0      713.22     1042.11    136.86 o 
  12   1   0      431.39      504.48    168.38 o 
  14   1   0      610.80      778.64    243.77 o 
  16   1   0     2375.29     1877.61    303.94 o 
  18   1   0      128.60      466.98    232.36 o 
   2   2   0     4290.83     4190.30    107.68 o 
   4   2   0    20436.53    20174.38    410.97 o 
   6   2   0      376.54      513.31     97.14 o 
   8   2   0     1440.53     1903.63    157.19 o 
  10   2   0     7571.78     7836.92    370.63 o 
  12   2   0     1216.17     1236.09    193.44 o 
  14   2   0      108.51      -41.18    153.94 o 
  16   2   0       38.56      255.50    159.55 o 
   2   3   0     6578.26     6272.66    215.93 o 
   4   3   0     2814.74     2411.67    102.63 o 
   6   3   0      777.05     1069.13    132.79 o 
   8   3   0      559.09      472.15    105.15 o 
  10   3   0     5777.84     6076.02    278.92 o 
  12   3   0     1361.81     1435.16    201.15 o 
  14   3   0       18.47      139.02    151.45 o 
  16   3   0      823.89     1102.72    168.09 o 
  18   3   0       42.56      180.50    296.57 o 
   0   4   0   218528.41   233382.06   7366.89 o 
   2   4   0    36231.06    35633.81    595.06 o 
   4   4   0    16358.25    15922.32    342.86 o 
   6   4   0     7153.97     6891.23    152.45 o 
   8   4   0    20439.80    18796.43    400.03 o 
  10   4   0     9389.42     9523.91    397.19 o 
  12   4   0     8342.51     8360.44    322.47 o 
  14   4   0     1329.66     1192.22    258.21 o 
  16   4   0     1313.67     1415.72    270.54 o 
  18   4   0     1178.65     1183.27    189.34 o 
   2   5   0     2074.89     2151.90    115.12 o 
   4   5   0     1254.97     1246.03     87.61 o 
   6   5   0        2.12        9.70     96.37 o 
   8   5   0     2082.98     2446.75    159.47 o 
  10   5   0     3105.65     3328.98    138.59 o 
  12   5   0       22.39      -58.66    117.31 o 
  14   5   0      469.21      246.50    149.44 o 
  16   5   0      907.60      758.28    185.45 o 
   0   6   0    37424.00    36046.81    741.63 o 
   2   6   0    55638.80    53648.25    859.20 o 
   4   6   0     6974.99     6735.47    145.10 o 
   6   6   0    19939.02    20979.51    409.41 o 
   8   6   0    14637.38    15458.86    382.38 o 
  10   6   0    13346.67    13039.82    432.10 o 
  12   6   0     2846.64     3106.64    190.69 o 
  14   6   0      564.18      388.31    123.40 o 
  16   6   0      761.15      726.74    113.72 o 
   2   7   0      566.15      568.49     97.51 o 
   4   7   0      705.43      633.47     95.12 o 
   6   7   0        8.52       64.20     84.15 o 
   8   7   0      265.64      191.78    134.25 o 
  10   7   0     1678.29     1848.69    174.16 o 
  12   7   0      153.82      282.96     99.69 o 
  14   7   0       25.35      250.40     77.19 o 
  16   7   0     1022.39      875.00    270.50 o 
   0   8   0     6132.62     6527.78    250.42 o 
   2   8   0     2807.96     3179.51    122.02 o 
   4   8   0     9888.83    10055.02    265.77 o 
   6   8   0     1202.11     1271.85     91.57 o 
   8   8   0     3675.59     4025.89    186.09 o 
  10   8   0       62.16        4.34     98.08 o 
  12   8   0     3277.62     3310.25    259.80 o 
  14   8   0      525.54      539.31    167.47 o 
  16   8   0      273.29       48.41    102.16 o 
   2   9   0      295.27      229.72     99.67 o 
   4   9   0        4.49       56.90     74.90 o 
   6   9   0      742.54      895.27    110.10 o 
   8   9   0      209.81       59.41    129.81 o 
  10   9   0     2049.87     1855.10    189.22 o 
  12   9   0      213.38      278.55    106.19 o 
  14   9   0      189.54      149.00    118.95 o 
   0  10   0    23836.21    24603.49    755.52 o 
   2  10   0     6096.27     5832.24    167.23 o 
   4  10   0     2543.59     2708.63    153.25 o 
   6  10   0    13737.64    13798.06    273.50 o 
   8  10   0     9774.96    10569.49    416.00 o 
  10  10   0     4531.83     4521.30    199.80 o 
  12  10   0      528.98      386.99    128.78 o 
  14  10   0     1142.56     1147.21    193.36 o 
   2  11   0        0.09        3.69     97.12 o 
   4  11   0       88.40      112.93    138.52 o 
   6  11   0     1228.84     1161.55    172.85 o 
   8  11   0      776.90      937.96     99.99 o 
  10  11   0       17.26      -60.34    120.69 o 
  12  11   0       73.71      200.70    135.86 o 
  14  11   0       34.39      153.21    155.46 o 
   0  12   0       50.40       32.51    131.54 o 
   2  12   0      708.69      779.86    110.99 o 
   4  12   0     1851.39     1786.87    151.18 o 
   6  12   0      830.03      814.30    113.04 o 
   8  12   0      307.54      260.32    148.96 o 
  10  12   0      685.78      506.11    104.37 o 
  12  12   0      168.59       10.66    103.80 o 
   2  13   0        8.41      166.63    152.28 o 
   4  13   0      507.65      537.37    127.49 o 
   6  13   0      530.20      609.35    135.79 o 
   8  13   0       14.57      -14.88    122.85 o 
  10  13   0      108.78      116.99    117.03 o 
  12  13   0       56.96       79.66    198.25 o 
   0  14   0      435.15      156.44    129.63 o 
   2  14   0     1459.85     1737.12    176.95 o 
   4  14   0      898.09     1006.48    169.21 o 
   6  14   0     2798.04     2726.38    148.67 o 
   8  14   0     1345.50     1313.20    149.66 o 
  10  14   0      641.15      299.97    119.72 o 
   2  15   0      399.78      356.52    130.32 o 
   4  15   0       13.51      -62.61    125.22 o 
   6  15   0       98.30      132.73    100.79 o 
   8  15   0      206.87      430.57    149.48 o 
   0  16   0      132.01       89.35    198.68 o 
   2  16   0     1325.04     1657.70    143.84 o 
   4  16   0      887.29      945.25    206.92 o 
   6  16   0     1347.14     1459.32    210.72 o 
   2  17   0       60.22      336.52    151.73 o 
   2   1   1       98.35       84.88     40.42 o 
   3   1   1      794.99      743.31     62.08 o 
   4   1   1     1128.53     1006.04     80.58 o 
   5   1   1       23.13       69.68     53.97 o 
   6   1   1       41.03        3.16     58.41 o 
   7   1   1      323.68      294.62     67.76 o 
   8   1   1       18.44      -37.95     75.90 o 
   9   1   1     3057.02     3325.88    151.23 o 
  10   1   1     4219.70     4067.32    153.68 o 
  11   1   1     3073.47     2948.97    127.56 o 
  12   1   1       10.32      145.94     90.01 o 
  13   1   1     2806.04     2992.73    183.35 o 
  14   1   1      302.92      598.22    149.30 o 
  15   1   1     2986.52     2672.62    173.30 o 
  16   1   1       24.25      -53.64    107.29 o 
  17   1   1      503.31      364.39    184.55 o 
  18   1   1      118.10      351.71    203.66 o 
   0   2   1    60134.46    63767.57    916.86 o 
   1   2   1    80831.96    87058.25   1009.43 o 
   2   2   1      772.39      618.33     76.13 o 
   3   2   1     3613.12     3644.39     91.34 o 
   4   2   1      418.78      598.40     66.76 o 
   5   2   1    10779.99     9766.09    154.64 o 
   6   2   1     1450.75     1555.38     79.16 o 
   7   2   1      362.17      182.43     65.48 o 
   8   2   1    17772.80    17422.40    288.53 o 
   9   2   1     2006.46     1730.56    112.19 o 
  10   2   1     1247.68     1610.83    107.76 o 
  11   2   1     7192.97     7107.90    194.08 o 
  12   2   1      382.31      393.60     92.07 o 
  13   2   1    10364.77    10240.21    276.60 o 
  14   2   1      221.54      225.90    133.74 o 
  15   2   1     3361.45     3602.39    185.05 o 
  16   2   1     1089.63     1200.18    142.26 o 
  17   2   1     1100.24     1558.73    181.18 o 
  18   2   1       61.65       23.70    119.25 o 
   1   3   1      494.18      544.03     63.60 o 
   2   3   1      888.49     1076.37     67.65 o 
   3   3   1      561.42      556.17     76.51 o 
   4   3   1      182.98      216.01     59.03 o 
   5   3   1        0.36       59.48     61.20 o 
   6   3   1      158.00      121.55     54.97 o 
   7   3   1     7278.75     7638.23    163.40 o 
   8   3   1      101.18      253.48     72.63 o 
   9   3   1      680.22      842.10     82.21 o 
  10   3   1     1124.81     1120.96     93.22 o 
  11   3   1       91.55       58.73     81.00 o 
  12   3   1      192.11      221.70     81.26 o 
  13   3   1      116.17      219.97     99.82 o 
  14   3   1      431.21      136.02     91.09 o 
  15   3   1     1226.82     1146.88    151.82 o 
  16   3   1      407.65      406.03    138.55 o 
  17   3   1      271.01      389.76    126.74 o 
  18   3   1       13.11      125.52    136.28 o 
   0   4   1   138485.73   148833.02   2882.54 o 
   1   4   1    40863.07    43632.93    477.63 o 
   2   4   1    26044.71    25918.25    320.00 o 
   3   4   1     9865.17     9337.38    146.69 o 
   4   4   1     5318.39     5251.90    130.96 o 
   5   4   1     4904.16     4548.77     99.91 o 
   6   4   1       48.07       15.82     39.85 o 
   7   4   1     1759.75     1589.34     79.72 o 
   8   4   1     1989.68     2155.91    102.23 o 
   9   4   1      847.82      897.27    118.72 o 
  10   4   1     5020.30     4973.99    139.80 o 
  11   4   1     4127.14     3753.68    173.12 o 
  12   4   1     1078.53     1260.74    108.35 o 
  13   4   1     3047.86     2748.06    140.15 o 
  14   4   1      207.80      167.50     93.59 o 
  15   4   1     1104.79      998.62    130.40 o 
  16   4   1       10.97      -46.84    127.15 o 
  17   4   1      635.78      679.28    130.03 o 
  18   4   1      204.35      319.78    141.52 o 
   1   5   1     7276.57     7453.50    113.61 o 
   2   5   1      265.39      293.44     67.05 o 
   3   5   1      168.76      186.98     46.51 o 
   4   5   1      312.24      318.68     52.78 o 
   5   5   1      453.63      523.76     71.63 o 
   6   5   1     1202.87     1447.58     76.60 o 
   7   5   1        5.04       -8.28     75.11 o 
   8   5   1     1646.09     1631.16     80.11 o 
   9   5   1     1733.92     1715.21     93.47 o 
  10   5   1      375.57      381.51     78.02 o 
  11   5   1     3613.41     3604.87    119.47 o 
  12   5   1      529.16      627.47    128.25 o 
  13   5   1     1158.48     1117.10    120.33 o 
  14   5   1      111.82       23.11    110.90 o 
  15   5   1     1125.99     1063.86    137.87 o 
  16   5   1      993.68      862.04    141.07 o 
  17   5   1      918.21      840.93    133.62 o 
   0   6   1     7742.72     7349.41    160.92 o 
   1   6   1     3402.59     3231.23     78.07 o 
   2   6   1      712.37      668.58     63.23 o 
   3   6   1     9649.78     9527.12    175.58 o 
   4   6   1     7445.34     7164.14    116.95 o 
   5   6   1     8345.17     8685.88    158.34 o 
   6   6   1      649.54      610.26     69.94 o 
   7   6   1     2474.20     2224.10     95.99 o 
   8   6   1      515.23      529.03     72.91 o 
   9   6   1     1763.06     1753.96     99.00 o 
  10   6   1       22.70       27.34     66.71 o 
  11   6   1     2821.08     2873.38    140.80 o 
  12   6   1     1227.60     1101.61     79.88 o 
  13   6   1     3083.91     3031.56    118.98 o 
  14   6   1      220.33      221.17     73.63 o 
  15   6   1       81.50      108.54     56.93 o 
  16   6   1      162.22      133.21     58.28 o 
  17   6   1      355.85      303.67     66.50 o 
   1   7   1     2596.06     2683.82     74.36 o 
   2   7   1      128.33      178.26     55.82 o 
   3   7   1       73.62       18.16     51.76 o 
   4   7   1       37.54       44.92     47.69 o 
   5   7   1      166.10      217.75     48.16 o 
   6   7   1       78.76      107.70     55.32 o 
   7   7   1       43.73       44.99     67.94 o 
   8   7   1      634.14      664.01     80.01 o 
   9   7   1        0.32       31.37     75.37 o 
  10   7   1     1012.50     1193.06     94.80 o 
  11   7   1     1258.12     1190.01     92.64 o 
  12   7   1      171.07      130.60     64.54 o 
  13   7   1      336.99      266.76     71.85 o 
  14   7   1       57.46      177.05     77.70 o 
  15   7   1      240.51      356.16    128.74 o 
  16   7   1       10.04       83.39     71.89 o 
   0   8   1    10471.68    10801.22    214.78 o 
   1   8   1     1096.36     1093.05     66.33 o 
   2   8   1      146.22      137.91     52.62 o 
   3   8   1     4005.37     3785.04    120.90 o 
   4   8   1      183.14      164.12     67.42 o 
   5   8   1    12996.01    13107.35    167.36 o 
   6   8   1     2269.02     2217.17     92.67 o 
   7   8   1    10676.59    10766.73    203.36 o 
   8   8   1     2084.70     2167.51    134.15 o 
   9   8   1     3157.13     2999.24    145.79 o 
  10   8   1     1784.65     1786.19    114.99 o 
  11   8   1     3002.82     3027.77    109.04 o 
  12   8   1       94.71       69.31     65.38 o 
  13   8   1     3133.16     3172.94    159.93 o 
  14   8   1      170.75      152.53     80.19 o 
  15   8   1     2605.90     2166.88    232.06 o 
  16   8   1      407.14      292.76     78.44 o 
   1   9   1      234.05      265.41     67.13 o 
   2   9   1      575.86      660.73     67.71 o 
   3   9   1      285.69      213.05     77.86 o 
   4   9   1      618.10      650.18     84.22 o 
   5   9   1      665.39      591.08     82.35 o 
   6   9   1        4.53      -26.12     52.25 o 
   7   9   1      926.22      906.29     99.14 o 
   8   9   1      133.56       77.10     62.67 o 
   9   9   1      660.41      725.68     78.73 o 
  10   9   1      117.30       83.82     73.22 o 
  11   9   1      220.99      180.60     75.96 o 
  12   9   1      138.10      130.31     83.24 o 
  13   9   1      110.96       95.63     75.59 o 
  14   9   1      526.46      538.87    104.88 o 
  15   9   1      156.40       67.18    108.97 o 
   0  10   1     1655.00     1765.48    132.12 o 
   1  10   1     1427.60     1539.36     92.21 o 
   2  10   1      409.06      509.15     73.27 o 
   3  10   1       87.82      138.67     90.99 o 
   4  10   1      379.66      393.91     96.18 o 
   5  10   1       27.07      106.15     58.31 o 
   6  10   1       48.86      102.54     58.95 o 
   7  10   1      937.03      876.41    120.40 o 
   8  10   1      870.94     1019.75     84.80 o 
   9  10   1      414.79      618.81     78.94 o 
  10  10   1      738.69      606.44     96.89 o 
  11  10   1       29.12      134.10     67.80 o 
  12  10   1      128.00       84.61     80.72 o 
  13  10   1       67.89      -10.38     71.91 o 
  14  10   1       18.90       69.66     79.09 o 
  15  10   1       30.83      -31.91     88.56 o 
   1  11   1       23.82       63.54     78.83 o 
   2  11   1       83.62      124.04     71.93 o 
   3  11   1        1.26       -9.59     90.99 o 
   4  11   1        5.01       55.07     82.26 o 
   5  11   1     1212.60     1041.78    112.07 o 
   6  11   1        1.57      -28.99     57.98 o 
   7  11   1      270.40      296.33     82.97 o 
   8  11   1       87.03       71.87     92.18 o 
   9  11   1      263.39      227.43     62.05 o 
  10  11   1      367.59      230.63     68.39 o 
  11  11   1      181.98      190.70     61.66 o 
  12  11   1        0.68       18.45     72.78 o 
  13  11   1      413.93      297.98     86.02 o 
  14  11   1      123.18      144.36     79.78 o 
   0  12   1      180.33      137.14     89.35 o 
   1  12   1     4170.24     4298.10    116.38 o 
   2  12   1     1366.45     1558.82    111.38 o 
   3  12   1     4322.08     4348.03    155.26 o 
   4  12   1      122.95      121.71     87.82 o 
   5  12   1     6762.73     6955.07    167.55 o 
   6  12   1     2494.86     2628.45    120.16 o 
   7  12   1     6039.03     6114.07    162.38 o 
   8  12   1     1045.80     1141.10     96.09 o 
   9  12   1     2324.10     2467.46    113.63 o 
  10  12   1       13.67      -39.41     78.82 o 
  11  12   1     1419.71     1261.51    178.73 o 
  12  12   1       87.42      -30.17     73.85 o 
  13  12   1      473.52      424.99    129.20 o 
   1  13   1       87.33       49.39     65.53 o 
   2  13   1       28.19       26.93     81.50 o 
   3  13   1      143.88      152.60    103.56 o 
   4  13   1        3.79       64.16     71.04 o 
   5  13   1      141.11      158.68     75.72 o 
   6  13   1        9.99       24.52     52.84 o 
   7  13   1      299.64      275.03     64.83 o 
   8  13   1      372.93      310.28     89.56 o 
   9  13   1       99.12       72.72     71.29 o 
  10  13   1       77.18      109.88     84.20 o 
  11  13   1        7.69        3.43     73.18 o 
  12  13   1      112.26       47.81     73.63 o 
   0  14   1      935.65     1067.24    168.94 o 
   1  14   1       16.59       34.27     69.50 o 
   2  14   1      352.22      454.41     73.09 o 
   3  14   1     1597.63     1694.60    107.56 o 
   4  14   1      326.62      377.67     86.76 o 
   5  14   1     2004.91     2147.27    131.98 o 
   6  14   1      187.83      150.60     61.81 o 
   7  14   1      316.19      284.79     67.92 o 
   8  14   1      158.84      172.90     94.59 o 
   9  14   1       22.18      -41.57     86.15 o 
  10  14   1      233.77      129.51     79.63 o 
   1  15   1        8.81       29.56     68.35 o 
   2  15   1      111.46      128.00     91.73 o 
   3  15   1       56.40       64.07     76.93 o 
   4  15   1        1.61      -21.93     69.19 o 
   5  15   1      136.38       90.56     76.34 o 
   6  15   1      106.43       77.56     64.95 o 
   7  15   1      120.30      116.17     66.45 o 
   8  15   1        8.14       55.30     96.62 o 
   9  15   1      247.65      168.39     83.49 o 
   0  16   1        9.12      -45.69    102.88 o 
   1  16   1     1635.46     1793.53    129.81 o 
   2  16   1      198.68      230.15     83.86 o 
   3  16   1     1266.16     1182.33    116.47 o 
   4  16   1      218.30      149.70     81.76 o 
   5  16   1     1294.44     1288.04    155.13 o 
   6  16   1        4.31      -23.57     60.15 o 
   7  16   1     1241.57     1261.49    152.53 o 
   1  17   1       41.28      168.03     74.01 o 
   2  17   1       18.79       35.17     84.81 o 
   3  17   1        4.48        8.44     93.82 o 
   2   0   2   137507.70   142073.28   2746.46 o 
   3   0   2      316.10      233.43    142.92 o 
   4   0   2     2490.25     2361.00    125.40 o 
   5   0   2     1065.00      849.87    113.27 o 
   6   0   2    13405.04    12447.28    356.89 o 
   7   0   2    33823.00    32267.29    590.73 o 
   8   0   2     6192.31     5585.86    221.61 o 
   9   0   2    14214.92    13520.66    541.94 o 
  10   0   2    15340.49    15485.01    394.34 o 
  11   0   2     1994.27     1955.37    219.24 o 
  12   0   2     8017.34     7912.03    281.72 o 
  13   0   2     3182.89     3905.48    242.83 o 
  14   0   2      793.19      936.16    214.43 o 
  15   0   2     4975.08     5113.11    318.03 o 
  16   0   2       11.74      -21.87    274.92 o 
  17   0   2     1449.58     1771.41    420.71 o 
  18   0   2     1723.12     2089.74    266.46 o 
   2   1   2      530.68      594.68     51.47 o 
   3   1   2      305.82      325.43     88.67 o 
   4   1   2      103.84      124.78     79.69 o 
   5   1   2        2.07       28.45     60.03 o 
   6   1   2      220.12       99.98     63.21 o 
   7   1   2     2545.94     2866.60    115.62 o 
   8   1   2        5.49       60.92     64.31 o 
   9   1   2        3.62       90.69     65.26 o 
  10   1   2       56.93       85.24     82.19 o 
  11   1   2      719.63      697.39    121.71 o 
  12   1   2       63.83      -32.97     82.42 o 
  13   1   2      151.60      156.21    102.03 o 
  14   1   2       51.00        4.83    110.51 o 
  15   1   2      169.98       33.43    114.31 o 
  16   1   2       49.27      132.29    125.90 o 
  17   1   2       57.69      101.16    110.77 o 
  18   1   2      355.19      789.44    276.31 o 
   0   2   2     1927.79     2150.70     75.24 o 
   1   2   2    13792.23    13132.59    139.94 o 
   2   2   2    40851.49    37676.95    755.83 o 
   3   2   2      123.35      152.96     59.06 o 
   4   2   2     1826.89     1849.37     84.71 o 
   5   2   2     5505.24     5255.81    141.21 o 
   6   2   2     1133.73     1140.87     77.60 o 
   7   2   2     8307.76     8757.97    168.66 o 
   8   2   2    10039.42    10528.41    194.15 o 
   9   2   2      160.43      160.85     79.93 o 
  10   2   2      488.45      390.18    100.18 o 
  11   2   2     1793.28     1921.50    136.00 o 
  12   2   2      255.15      288.98    100.75 o 
  13   2   2     1030.12     1225.15    124.68 o 
  14   2   2       25.82       41.78     88.44 o 
  15   2   2      124.17      125.18    160.62 o 
  16   2   2      187.85       42.84    134.78 o 
  17   2   2       18.53      151.14    128.48 o 
  18   2   2      138.71      124.62    125.39 o 
   1   3   2     6827.08     6735.10    118.01 o 
   2   3   2     1307.45     1161.43     59.30 o 
   3   3   2      192.51      183.46     40.61 o 
   4   3   2      291.65      302.02     46.72 o 
   5   3   2      428.77      495.95     52.30 o 
   6   3   2        5.53      -33.02     66.05 o 
   7   3   2        2.51      -20.34     47.60 o 
   8   3   2     1773.00     1778.99     93.14 o 
   9   3   2      599.21      678.26    102.14 o 
  10   3   2     1486.25     1615.14    145.51 o 
  11   3   2     1925.14     2066.08    125.45 o 
  12   3   2      256.61      272.73     95.36 o 
  13   3   2     1515.14     1616.44    112.09 o 
  14   3   2       14.89       80.29     86.43 o 
  15   3   2     2146.73     1808.42    156.97 o 
  16   3   2       32.00      -63.62    162.25 o 
  17   3   2       43.14      185.29    140.39 o 
  18   3   2     1285.90     1252.56    208.49 o 
   0   4   2   168818.38   187088.13   3750.59 o 
   1   4   2    18447.20    16593.13    192.00 o 
   2   4   2    45256.45    45470.55    529.16 o 
   3   4   2    13210.54    12630.25    188.64 o 
   4   4   2     5990.41     5758.63    115.15 o 
   5   4   2    13692.01    13609.01    204.68 o 
   6   4   2     6638.39     6404.16    107.70 o 
   7   4   2    15088.08    14928.95    221.55 o 
   8   4   2     2115.52     2000.34    111.23 o 
   9   4   2     2300.84     2363.22    110.04 o 
  10   4   2     9728.16     9854.57    235.77 o 
  11   4   2     4309.12     4373.80    148.83 o 
  12   4   2     4393.02     4370.22    148.87 o 
  13   4   2     2455.30     2493.18    126.01 o 
  14   4   2     1062.79     1087.10    126.52 o 
  15   4   2     2232.12     2099.45    242.16 o 
  16   4   2      186.49      343.95    112.11 o 
  17   4   2      280.34       78.34    131.64 o 
   1   5   2     3947.55     3822.19     92.11 o 
   2   5   2      582.95      543.50     65.58 o 
   3   5   2      127.70      140.59     37.80 o 
   4   5   2       20.54       -7.13     35.06 o 
   5   5   2     1544.46     1492.87     84.75 o 
   6   5   2      917.52     1010.91     85.31 o 
   7   5   2     1886.47     1983.43     96.91 o 
   8   5   2      322.99      382.24     56.06 o 
   9   5   2       11.95       43.70     62.90 o 
  10   5   2      442.69      464.78     60.39 o 
  11   5   2      834.25      742.33     82.09 o 
  12   5   2       65.14       81.88     61.20 o 
  13   5   2      502.97      463.15     75.69 o 
  14   5   2      270.61      183.27     84.23 o 
  15   5   2        0.43      -50.57    101.14 o 
  16   5   2      194.35      201.37     76.54 o 
  17   5   2      139.25       92.98     78.63 o 
   0   6   2    11754.61    11037.48    220.23 o 
   1   6   2    16159.43    16693.48    179.46 o 
   2   6   2     8914.90     8558.87    129.49 o 
   3   6   2     1514.29     1384.92     82.57 o 
   4   6   2     6615.61     6543.69    110.02 o 
   5   6   2     4494.04     4474.19     98.65 o 
   6   6   2     2907.86     2662.69    104.74 o 
   7   6   2       54.00       76.97     67.18 o 
   8   6   2    16168.04    16292.34    280.84 o 
   9   6   2     1070.67     1284.95    121.50 o 
  10   6   2     4263.03     4527.99    153.62 o 
  11   6   2     1656.14     1785.49    127.23 o 
  12   6   2      602.17      677.00     78.35 o 
  13   6   2      715.24      917.33     67.07 o 
  14   6   2        7.07       33.15     62.93 o 
  15   6   2     1119.68      988.28    153.31 o 
  16   6   2      691.78      540.47     73.05 o 
  17   6   2      226.15       87.94     56.28 o 
   1   7   2       31.26       -1.54     44.71 o 
   2   7   2     1186.86     1261.02     71.59 o 
   3   7   2       20.61       20.21     58.07 o 
   4   7   2      395.08      341.17     51.38 o 
   5   7   2     2087.45     2226.69     71.66 o 
   6   7   2       77.80      137.80     56.45 o 
   7   7   2     2588.21     2808.02    104.77 o 
   8   7   2      453.82      533.67     89.57 o 
   9   7   2     1209.92     1420.12     97.06 o 
  10   7   2     1792.05     2108.30    143.98 o 
  11   7   2        6.56       34.10     61.86 o 
  12   7   2      342.06      361.68     69.18 o 
  13   7   2      456.58      356.62     84.39 o 
  14   7   2      105.67      179.26     75.20 o 
  15   7   2     1909.19     1485.35    169.55 o 
  16   7   2      192.56      170.62     71.80 o 
   0   8   2      799.80      788.97     84.64 o 
   1   8   2     7253.09     7088.83    164.70 o 
   2   8   2     3449.04     3443.02     86.25 o 
   3   8   2     4707.77     4578.89    123.49 o 
   4   8   2      106.21      125.08     70.76 o 
   5   8   2     5885.49     5922.82    125.68 o 
   6   8   2      383.92      363.26     74.13 o 
   7   8   2     2100.87     2291.77     92.75 o 
   8   8   2      131.53      287.19     84.40 o 
   9   8   2      673.51      916.64     96.72 o 
  10   8   2     1888.54     1891.15    110.05 o 
  11   8   2      451.37      466.01     86.00 o 
  12   8   2     1011.09      987.53     95.31 o 
  13   8   2      117.04       74.26     77.45 o 
  14   8   2      581.47      479.25     80.16 o 
  15   8   2      186.00      100.75     96.28 o 
  16   8   2       64.25       39.99    108.21 o 
   1   9   2      405.23      410.33     65.58 o 
   2   9   2      730.53      774.06     61.05 o 
   3   9   2       33.91       89.79     63.36 o 
   4   9   2       32.50       27.37     71.39 o 
   5   9   2      115.49      147.84     61.61 o 
   6   9   2       95.60       55.73     60.74 o 
   7   9   2      565.57      518.48     87.86 o 
   8   9   2      191.59      134.07     62.05 o 
   9   9   2       44.30       22.57     62.84 o 
  10   9   2       71.55       21.76     65.56 o 
  11   9   2      612.20      528.24     89.05 o 
  12   9   2      265.21      402.96     95.93 o 
  13   9   2      492.83      417.31     94.30 o 
  14   9   2       43.27      -33.33     66.66 o 
  15   9   2       55.21       -5.51    114.84 o 
   0  10   2     1477.05     1552.90    119.72 o 
   1  10   2     4742.35     5025.33    135.49 o 
   2  10   2     4026.95     4063.92    113.76 o 
   3  10   2     2938.42     2947.55    132.32 o 
   4  10   2     5997.23     6022.05    169.36 o 
   5  10   2     4767.39     4726.96    151.42 o 
   6  10   2     4708.50     4994.70    122.53 o 
   7  10   2     6253.48     6398.75    153.68 o 
   8  10   2     4080.02     4308.06    143.51 o 
   9  10   2     2953.44     2847.69    105.96 o 
  10  10   2     2246.49     2337.69    124.43 o 
  11  10   2      130.29      129.13     52.29 o 
  12  10   2      616.75      493.62     68.31 o 
  13  10   2      539.96      459.26     87.10 o 
  14  10   2       38.00      -46.59     93.18 o 
  15  10   2      672.26      623.62    167.38 o 
   1  11   2      833.55      961.37     77.28 o 
   2  11   2      662.98      758.29     78.57 o 
   3  11   2        6.43      -10.24     67.60 o 
   4  11   2      190.06      234.38     75.75 o 
   5  11   2      159.27       44.40     64.80 o 
   6  11   2      177.47      104.28     74.23 o 
   7  11   2      844.33      769.21     91.64 o 
   8  11   2       17.07      -43.67     87.34 o 
   9  11   2      547.34      640.59     79.67 o 
  10  11   2     1375.91     1251.87    126.40 o 
  11  11   2       98.76       27.05     66.98 o 
  12  11   2        1.31       63.56     75.41 o 
  13  11   2      136.57      132.11     84.86 o 
  14  11   2        0.92       20.62     73.19 o 
   0  12   2     4184.07     4165.99    169.00 o 
   1  12   2      874.86      883.04     79.54 o 
   2  12   2     3041.60     3279.79    114.30 o 
   3  12   2      236.31      298.50     73.19 o 
   4  12   2        2.89      -32.75     65.50 o 
   5  12   2      716.61      678.36     81.95 o 
   6  12   2       50.36      133.19     69.38 o 
   7  12   2      966.12      961.42     93.51 o 
   8  12   2     1082.16     1184.00    112.54 o 
   9  12   2      210.54      326.55     77.47 o 
  10  12   2      428.06      457.75     96.24 o 
  11  12   2      416.26      323.08     82.56 o 
  12  12   2       18.82       -2.21     87.52 o 
  13  12   2      502.65      420.41     84.22 o 
   1  13   2       84.13       72.87     74.74 o 
   2  13   2      150.23      144.91     87.86 o 
   3  13   2       42.57       60.10     72.37 o 
   4  13   2      186.63       64.11     74.80 o 
   5  13   2        7.89      -17.96     55.43 o 
   6  13   2       28.04       27.05     62.16 o 
   7  13   2      454.99      425.73     83.68 o 
   8  13   2      580.86      870.85    127.16 o 
   9  13   2        7.25      -36.74     73.48 o 
  10  13   2      291.23       94.58     74.10 o 
  11  13   2       45.95       11.62     78.39 o 
  12  13   2       84.53      137.01    108.97 o 
   0  14   2     3259.70     3334.78    153.62 o 
   1  14   2     1017.01     1390.92    105.34 o 
   2  14   2      155.60      161.85     91.85 o 
   3  14   2     1884.50     2157.88    132.73 o 
   4  14   2     1086.61     1236.38    106.44 o 
   5  14   2     1286.73     1419.75     97.36 o 
   6  14   2     1278.33     1434.55    127.47 o 
   7  14   2      850.85     1016.96     94.05 o 
   8  14   2      340.29      307.83    105.08 o 
   9  14   2      188.07      125.06     66.28 o 
  10  14   2      321.82      290.52     84.23 o 
   1  15   2      117.96       90.88     69.09 o 
   2  15   2      114.94       35.06     79.27 o 
   3  15   2       19.19       36.60     82.33 o 
   4  15   2       69.21       -0.39     66.19 o 
   5  15   2      183.92      100.78     59.88 o 
   6  15   2       15.61       64.87     70.40 o 
   7  15   2        6.31       20.80     71.49 o 
   8  15   2       20.75       67.92     79.29 o 
   9  15   2       32.50       36.33     70.64 o 
   0  16   2     1180.20     1268.33    144.27 o 
   1  16   2       19.77       37.73     87.69 o 
   2  16   2      182.54      335.06     96.23 o 
   3  16   2      484.35      593.92     94.89 o 
   4  16   2      195.76      222.05    116.89 o 
   5  16   2      369.59      322.40     77.93 o 
   6  16   2       60.24      -17.19     70.38 o 
   7  16   2      146.12      132.71     89.57 o 
   1  17   2        1.14      106.13     76.34 o 
   2  17   2       25.49        5.04     83.73 o 
   3  17   2        0.23       20.23     92.52 o 
   1   1   3     1552.55     1504.55     43.94 o 
   2   1   3     2749.29     2718.15     70.16 o 
   3   1   3     6733.70     6311.24    109.52 o 
   4   1   3     1027.14      797.55    133.03 o 
   5   1   3     1542.64     1492.80     81.15 o 
   6   1   3      591.97      582.27     66.10 o 
   7   1   3     4074.46     4012.02    100.63 o 
   8   1   3      956.52      916.95     87.53 o 
   9   1   3       22.82      -42.26     84.52 o 
  10   1   3     2287.33     2245.24    130.26 o 
  11   1   3      200.23      235.18     90.81 o 
  12   1   3     2452.17     3085.63    234.80 o 
  13   1   3      140.66      124.27     86.65 o 
  14   1   3      135.09       82.63    103.23 o 
  15   1   3       31.27       29.11    108.45 o 
  16   1   3       12.12      332.40    190.28 o 
  17   1   3      857.32     1034.11    151.29 o 
  18   1   3      841.70      856.67    278.98 o 
   0   2   3     1387.88     1536.70     93.93 o 
   1   2   3     9033.21     8658.02    281.72 o 
   2   2   3    92142.57    95939.02   1295.06 o 
   3   2   3    25950.21    25849.81    345.50 o 
   4   2   3       93.86      199.99     29.78 o 
   5   2   3    20387.17    19933.48    277.10 o 
   6   2   3    19659.00    19056.16    313.98 o 
   7   2   3      145.84      231.70     66.47 o 
   8   2   3    24375.43    25573.00    393.22 o 
   9   2   3      733.46      978.26     92.92 o 
  10   2   3    16830.80    16738.81    292.16 o 
  11   2   3     6708.56     6785.71    199.35 o 
  12   2   3     4534.96     4756.94    208.35 o 
  13   2   3     6746.55     6492.84    257.96 o 
  14   2   3     2515.63     2638.14    166.74 o 
  15   2   3       89.00       93.32     81.50 o 
  16   2   3     1627.27     1745.36    173.97 o 
  17   2   3       84.04      224.91    141.57 o 
  18   2   3     1392.30     1531.39    165.78 o 
   1   3   3     1308.48     1291.89     68.02 o 
   2   3   3      120.95      186.89     62.21 o 
   3   3   3        4.88      -12.38     24.77 o 
   4   3   3      457.62      394.02     62.56 o 
   5   3   3       57.01       52.42     68.89 o 
   6   3   3      303.31      234.93     64.96 o 
   7   3   3     2150.62     2316.16    109.37 o 
   8   3   3      607.58     1005.75     93.94 o 
   9   3   3      114.73       56.33     73.05 o 
  10   3   3     1724.43     1872.64    117.92 o 
  11   3   3      580.23      639.02    120.33 o 
  12   3   3      330.61      341.04    116.30 o 
  13   3   3       43.88       78.92    101.65 o 
  14   3   3      601.16      646.07    111.36 o 
  15   3   3       57.20      110.44    111.49 o 
  16   3   3      101.33       61.79    109.23 o 
  17   3   3        0.14      -68.40    136.80 o 
  18   3   3      588.35      595.90    160.59 o 
   0   4   3   140886.63   151139.67   2888.66 o 
   1   4   3     3875.20     3720.88     89.43 o 
   2   4   3    22321.88    22132.22    277.39 o 
   3   4   3      169.06      151.61     48.68 o 
   4   4   3     4469.69     3986.97    111.30 o 
   5   4   3     1482.96     1371.34     75.21 o 
   6   4   3      273.42      215.17     47.06 o 
   7   4   3     7404.36     7329.95    136.60 o 
   8   4   3     5441.44     4780.72    156.56 o 
   9   4   3     1239.15     1053.54     86.52 o 
  10   4   3     6047.37     5928.12    183.71 o 
  11   4   3        9.56       21.63     89.73 o 
  12   4   3     1381.55     1259.55    138.85 o 
  13   4   3      209.01       83.72     95.15 o 
  14   4   3      360.06      167.66    116.41 o 
  15   4   3      908.13      719.19    111.80 o 
  16   4   3      284.07      387.90    126.37 o 
  17   4   3      259.48      492.88    152.32 o 
   1   5   3     3250.13     3227.99     87.79 o 
   2   5   3     5247.48     5433.11     90.61 o 
   3   5   3       12.23       -4.17     41.12 o 
   4   5   3      930.88      890.40     60.42 o 
   5   5   3     1178.27     1222.73     83.61 o 
   6   5   3     1128.47     1119.32     60.55 o 
   7   5   3      721.00      728.71     57.16 o 
   8   5   3     1350.50     1509.89     65.86 o 
   9   5   3     1698.73     1876.11     81.93 o 
  10   5   3     2521.94     2500.12     89.41 o 
  11   5   3       30.54       50.64     55.23 o 
  12   5   3      406.34      440.80     73.58 o 
  13   5   3      141.22      107.33     69.55 o 
  14   5   3     1881.44     1764.92     89.12 o 
  15   5   3       61.28       -2.01     68.63 o 
  16   5   3      115.46      143.10     84.20 o 
  17   5   3      607.69      395.69     83.53 o 
   0   6   3     1813.08     1907.51     88.00 o 
   1   6   3    29121.51    30040.01    322.95 o 
   2   6   3     4259.25     4094.07     99.58 o 
   3   6   3      163.58      235.74     60.18 o 
   4   6   3     1575.52     1529.86     60.45 o 
   5   6   3      640.67      817.83     57.57 o 
   6   6   3    16362.93    16035.75    363.61 o 
   7   6   3       44.58       69.02     54.39 o 
   8   6   3      404.50      401.83     91.35 o 
   9   6   3      139.52       98.27     60.68 o 
  10   6   3     2631.14     2724.98    107.87 o 
  11   6   3     1791.64     1833.68     89.44 o 
  12   6   3      114.61       97.96     55.35 o 
  13   6   3     1407.71     1324.26     86.59 o 
  14   6   3     1024.70     1089.38     87.74 o 
  15   6   3      182.56       18.21     74.23 o 
  16   6   3      257.09      265.84     65.21 o 
  17   6   3      128.93      343.27    116.47 o 
   1   7   3      289.17      254.90     51.79 o 
   2   7   3     1017.01     1148.21     72.32 o 
   3   7   3       22.04       36.09     55.53 o 
   4   7   3      555.57      534.21     51.06 o 
   5   7   3     1645.26     1773.31     74.86 o 
   6   7   3     1539.70     1687.93    104.96 o 
   7   7   3        8.42        9.68     89.77 o 
   8   7   3     2384.59     2561.84    142.20 o 
   9   7   3       44.32       57.15     85.36 o 
  10   7   3      303.67      361.02     65.76 o 
  11   7   3      250.62      246.26     60.52 o 
  12   7   3     1347.04     1298.31    130.30 o 
  13   7   3      150.09      105.62     67.49 o 
  14   7   3       91.78       88.08     62.58 o 
  15   7   3        3.77       -7.58     70.57 o 
  16   7   3       56.74      -41.75     83.49 o 
   0   8   3    39202.47    39580.73    728.55 o 
   1   8   3     8647.32     9241.22    165.76 o 
   2   8   3    30858.06    31478.07    390.86 o 
   3   8   3     4565.52     4502.17    117.17 o 
   4   8   3    10427.10    10210.32    167.35 o 
   5   8   3     4626.74     4752.41    109.45 o 
   6   8   3     4758.18     4666.21    128.72 o 
   7   8   3      763.73      648.37     80.58 o 
   8   8   3    10056.31     9951.01    237.06 o 
   9   8   3      550.07      545.04    106.39 o 
  10   8   3     2920.95     3130.77    110.61 o 
  11   8   3     1425.01     1380.79    127.47 o 
  12   8   3     1949.15     1821.82    128.47 o 
  13   8   3      176.97      235.17    120.26 o 
  14   8   3     1034.80      944.42    157.45 o 
  15   8   3      224.50      270.57    132.34 o 
  16   8   3     1042.53     1099.78    141.11 o 
   1   9   3     4483.65     4430.78    121.75 o 
   2   9   3       10.21       10.93     62.36 o 
   3   9   3      499.96      538.22     84.91 o 
   4   9   3      488.95      509.38     72.88 o 
   5   9   3       48.78      146.07     64.46 o 
   6   9   3     1017.73     1184.49     86.92 o 
   7   9   3      838.43      978.12     82.98 o 
   8   9   3      966.63      937.85    101.22 o 
   9   9   3       28.83      117.05     74.43 o 
  10   9   3      677.55      634.57    104.36 o 
  11   9   3     1411.29     1344.93    166.30 o 
  12   9   3      669.28      625.77     92.45 o 
  13   9   3       19.08      112.39     63.30 o 
  14   9   3     1293.91     1266.68    211.02 o 
  15   9   3       87.02      -33.73     89.72 o 
   0  10   3       12.95       -5.14    100.53 o 
   1  10   3      447.48      433.76     79.26 o 
   2  10   3       42.63       69.33     80.00 o 
   3  10   3        8.90       26.87     75.45 o 
   4  10   3       65.02       98.78     72.19 o 
   5  10   3        2.48      -30.00     60.00 o 
   6  10   3     1139.27     1145.27     87.35 o 
   7  10   3     2302.41     2433.81    125.65 o 
   8  10   3     1022.87      975.94     92.25 o 
   9  10   3      570.42      639.00     89.39 o 
  10  10   3       27.96      -14.68     69.04 o 
  11  10   3      415.16      280.10     76.35 o 
  12  10   3      374.71      454.43     85.38 o 
  13  10   3      288.66      299.37    125.95 o 
  14  10   3       41.25       51.20     75.62 o 
   1  11   3      399.94      474.50     70.22 o 
   2  11   3      262.13      256.58     72.15 o 
   3  11   3       23.88       40.27     72.96 o 
   4  11   3      128.30      112.85     86.04 o 
   5  11   3      273.55      273.74     75.13 o 
   6  11   3       10.88       44.74     60.92 o 
   7  11   3       12.00      -21.83     73.91 o 
   8  11   3      404.45      405.36     83.79 o 
   9  11   3       28.97       -4.40     77.14 o 
  10  11   3       41.15      100.82     67.58 o 
  11  11   3       74.84       48.88     65.81 o 
  12  11   3      856.26      888.73    118.07 o 
  13  11   3      401.21      385.08    113.35 o 
  14  11   3       16.59       20.99     78.12 o 
   0  12   3     4261.01     4572.45    179.87 o 
   1  12   3      165.11      236.94     97.07 o 
   2  12   3     1014.01     1208.80    122.61 o 
   3  12   3      659.19      589.03    101.94 o 
   4  12   3     6456.29     6447.23    182.42 o 
   5  12   3     2849.67     2898.72    120.11 o 
   6  12   3     2878.64     3084.94    103.74 o 
   7  12   3      414.03      636.61     77.05 o 
   8  12   3     2012.69     2099.48     93.07 o 
   9  12   3       31.94       -9.62     67.24 o 
  10  12   3      647.28      571.33    100.83 o 
  11  12   3      290.10      139.17     76.54 o 
  12  12   3     1106.60      973.18    206.98 o 
  13  12   3      304.87      193.00     84.81 o 
   1  13   3       73.87      -32.35     64.71 o 
   2  13   3      134.61      161.55     75.23 o 
   3  13   3       80.00       85.62     87.17 o 
   4  13   3        7.24       79.78     72.01 o 
   5  13   3       21.67       24.81     63.15 o 
   6  13   3      165.90       88.08     60.79 o 
   7  13   3      125.32      133.32     71.07 o 
   8  13   3        0.31      -34.94     71.28 o 
   9  13   3      323.50      399.06    104.81 o 
  10  13   3       82.34       66.47     76.67 o 
  11  13   3      495.36      331.01     89.47 o 
  12  13   3        3.42       19.77     86.29 o 
   0  14   3     1015.73     1207.29    138.93 o 
   1  14   3      360.52      383.89     75.45 o 
   2  14   3       39.00       15.07     86.29 o 
   3  14   3       70.52      -21.22     86.98 o 
   4  14   3     2098.51     2321.76    118.18 o 
   5  14   3      166.09      112.61     67.40 o 
   6  14   3      420.70      560.31     70.89 o 
   7  14   3      133.69       12.16     62.88 o 
   8  14   3     1074.98     1076.64    143.73 o 
   9  14   3        0.47      -36.40     72.79 o 
  10  14   3      396.62      361.53     98.59 o 
   1  15   3      300.03      243.14     84.77 o 
   2  15   3      119.57      198.60     87.69 o 
   3  15   3       52.14      104.50     88.61 o 
   4  15   3      130.62       91.08    102.60 o 
   5  15   3        2.65        2.35     65.67 o 
   6  15   3       88.56        5.78     63.32 o 
   7  15   3       28.53      116.76     78.39 o 
   8  15   3        1.07        7.82     83.57 o 
   9  15   3        0.50      169.23     88.91 o 
   0  16   3       79.32      256.36    143.33 o 
   1  16   3     1229.45     1403.57    124.59 o 
   2  16   3       36.21      119.47     72.85 o 
   3  16   3       80.76       94.37     66.71 o 
   4  16   3      593.62      485.71     98.13 o 
   5  16   3      134.33      249.69     71.81 o 
   6  16   3      253.56      190.95     73.63 o 
   1  17   3        1.59      122.18     92.91 o 
   2  17   3       17.53      -43.06     86.13 o 
   0   0   4      999.33     1497.63    176.31 o 
   1   0   4     2627.74     2162.30    110.18 o 
   2   0   4    21806.48    21425.78    316.72 o 
   3   0   4   202288.73   216907.50   4975.45 o 
   4   0   4    20394.32    20300.40    365.68 o 
   5   0   4    55854.48    52175.39    922.89 o 
   6   0   4       10.90       41.11     65.51 o 
   7   0   4    34901.89    32938.14    850.30 o 
   8   0   4     2073.28     2228.51    123.55 o 
   9   0   4     5529.41     5029.33    188.63 o 
  10   0   4      131.62      210.14    121.51 o 
  11   0   4    24392.08    24452.04    559.17 o 
  12   0   4     2610.48     2563.68    180.87 o 
  13   0   4    11295.43    11085.37    589.00 o 
  14   0   4     1396.14     1899.67    187.67 o 
  15   0   4     3213.36     2819.31    282.63 o 
  16   0   4      372.13       58.32    167.66 o 
  17   0   4     1439.03     1591.84    206.67 o 
   1   1   4      163.93      223.72     36.17 o 
   2   1   4      220.31      257.01     47.25 o 
   3   1   4      200.83      174.78     43.28 o 
   4   1   4      242.81      260.36     53.43 o 
   5   1   4     1043.52     1052.26     58.03 o 
   6   1   4       96.52       85.04     35.44 o 
   7   1   4      167.51      183.09     68.48 o 
   8   1   4      180.75      329.96     77.02 o 
   9   1   4      575.53      700.36     73.33 o 
  10   1   4       44.98      -40.82     81.64 o 
  11   1   4      173.02      132.05     90.14 o 
  12   1   4       46.79      107.85     90.18 o 
  13   1   4     1024.54     1017.62    147.13 o 
  14   1   4      633.47      536.18     98.58 o 
  15   1   4       75.94      -29.07     99.72 o 
  16   1   4       52.42       -3.23    129.65 o 
  17   1   4      411.37      749.49    249.25 o 
  18   1   4        0.57       -4.07     90.12 o 
   0   2   4    16300.71    15307.75    218.20 o 
   1   2   4      405.79      538.00     67.13 o 
   2   2   4    16419.26    15670.38    199.53 o 
   3   2   4     2817.17     2387.44     61.17 o 
   4   2   4      216.73      170.45     62.49 o 
   5   2   4      675.04      638.10     48.05 o 
   6   2   4     3207.65     2920.94    158.45 o 
   7   2   4     6935.28     7084.47    148.00 o 
   8   2   4       14.76       27.25     70.11 o 
   9   2   4      652.33      621.60    103.66 o 
  10   2   4       20.27       80.61     89.96 o 
  11   2   4        6.56       25.01     77.42 o 
  12   2   4     1964.90     2055.23    139.58 o 
  13   2   4       22.89      -19.32     80.38 o 
  14   2   4       55.01      -51.73    103.46 o 
  15   2   4      458.85      734.07    180.73 o 
  16   2   4       79.80      -49.78    107.89 o 
  17   2   4       21.87        2.99    102.60 o 
  18   2   4       29.58      -28.98    183.76 o 
   1   3   4     2037.04     1997.73     80.75 o 
   2   3   4      258.01      272.47     51.25 o 
   3   3   4     1358.50     1198.58     63.83 o 
   4   3   4     1341.31     1390.61     75.02 o 
   5   3   4     3500.96     3417.69    103.04 o 
   6   3   4      520.95      485.21     66.25 o 
   7   3   4       94.72       17.03     53.16 o 
   8   3   4       24.77       38.25     61.40 o 
   9   3   4       64.99       82.16     67.48 o 
  10   3   4      512.36      594.91     99.72 o 
  11   3   4      646.13      936.04    139.41 o 
  12   3   4     1268.35     1438.40    115.47 o 
  13   3   4     2025.64     2059.85    143.83 o 
  14   3   4      604.93      472.19    122.75 o 
  15   3   4      399.60      484.17    102.26 o 
  16   3   4      487.85      397.64    111.84 o 
  17   3   4     1164.18     1291.75    173.10 o 
   0   4   4    14800.92    15561.04    274.35 o 
   1   4   4     1005.53      744.22     52.66 o 
   2   4   4      514.53      484.19     52.10 o 
   3   4   4    26058.06    24860.24    298.61 o 
   4   4   4     2834.90     3090.51     91.71 o 
   5   4   4    28400.08    26784.91    337.81 o 
   6   4   4     3228.83     3344.70    102.15 o 
   7   4   4    14516.71    14600.34    279.21 o 
   8   4   4       12.21      -20.66     85.11 o 
   9   4   4    10810.55    10420.49    173.33 o 
  10   4   4      100.64      282.71     98.98 o 
  11   4   4     7695.42     7610.89    218.55 o 
  12   4   4     1880.91     2044.43    129.43 o 
  13   4   4     3510.55     3688.86    214.56 o 
  14   4   4      412.02      544.58    103.82 o 
  15   4   4     2514.33     2687.17    224.82 o 
  16   4   4      165.86      -19.04    110.40 o 
  17   4   4      989.48     1148.66    221.41 o 
   1   5   4       18.12      -10.55     44.09 o 
   2   5   4     1547.51     1625.11     68.35 o 
   3   5   4     1322.49     1311.13     65.39 o 
   4   5   4      605.46      616.14     53.04 o 
   5   5   4      144.50      162.53     70.10 o 
   6   5   4      556.41      526.29     70.59 o 
   7   5   4      317.15      342.27     65.37 o 
   8   5   4       97.47       55.87     73.68 o 
   9   5   4       28.71        2.14     85.51 o 
  10   5   4        1.25       51.92     47.68 o 
  11   5   4       41.95       14.81     60.76 o 
  12   5   4      452.99      406.95     74.17 o 
  13   5   4      654.74      403.65     84.19 o 
  14   5   4      151.11       85.99     76.99 o 
  15   5   4       48.73       56.13     68.68 o 
  16   5   4       45.23      -33.80     67.61 o 
  17   5   4        4.36      -55.66    111.32 o 
   0   6   4       18.13       76.66     74.50 o 
   1   6   4    14450.17    13568.47    159.65 o 
   2   6   4       15.02        9.31     52.83 o 
   3   6   4    19042.40    19128.99    220.18 o 
   4   6   4        0.65        1.03     37.38 o 
   5   6   4    14972.24    14547.58    214.28 o 
   6   6   4     1586.24     1632.46    102.46 o 
   7   6   4     6304.38     6134.15    141.11 o 
   8   6   4       67.42       85.49     80.75 o 
   9   6   4     2670.13     2591.85    133.07 o 
  10   6   4      235.17      197.40     87.18 o 
  11   6   4     1577.77     1775.39    102.08 o 
  12   6   4     2088.86     1742.19    124.52 o 
  13   6   4     4251.69     3383.82    378.17 o 
  14   6   4      596.01      412.15     92.27 o 
  15   6   4     1033.76      684.75    141.23 o 
  16   6   4        2.95       -2.49    107.15 o 
  17   6   4      622.71      749.59    121.31 o 
   1   7   4      261.08      341.34     57.53 o 
   2   7   4     5552.52     5646.63    114.31 o 
   3   7   4        9.77       80.95     58.30 o 
   4   7   4      706.61      762.15     65.34 o 
   5   7   4      118.08      100.11     49.49 o 
   6   7   4        0.01        5.32     53.81 o 
   7   7   4      921.27      954.10    115.49 o 
   8   7   4      203.08      290.88     96.44 o 
   9   7   4      570.24      539.92    117.68 o 
  10   7   4      821.93      798.06     91.15 o 
  11   7   4     1475.59     1394.69    155.80 o 
  12   7   4       39.97      113.64     95.16 o 
  13   7   4     1439.16     1203.47    144.05 o 
  14   7   4      238.15      110.63     88.93 o 
  15   7   4      855.53      550.55    108.14 o 
  16   7   4        0.32       74.65     84.52 o 
   0   8   4    24568.14    25495.41    439.06 o 
   1   8   4     5726.05     5759.53    136.10 o 
   2   8   4        8.85       21.10     55.07 o 
   3   8   4     2170.10     2230.01     98.87 o 
   4   8   4      659.47      614.65     59.57 o 
   5   8   4     4620.17     4804.45    103.70 o 
   6   8   4     6934.00     6828.92    147.26 o 
   7   8   4     1983.84     1974.69    117.15 o 
   8   8   4        0.09       -4.80     70.03 o 
   9   8   4     1366.38     1452.25    113.01 o 
  10   8   4      794.71      699.99    102.49 o 
  11   8   4     1235.07     1169.85    108.59 o 
  12   8   4      475.11      567.96    126.53 o 
  13   8   4        7.14       65.69     83.83 o 
  14   8   4      131.53      -55.84    111.68 o 
  15   8   4      545.63      532.12     94.17 o 
  16   8   4        8.93      -50.00    100.00 o 
   1   9   4     1487.32     1608.30     89.41 o 
   2   9   4       40.83       41.82     69.47 o 
   3   9   4      108.59      142.65     71.59 o 
   4   9   4        0.76      -21.35     56.22 o 
   5   9   4      559.09      606.16     73.89 o 
   6   9   4      245.58      287.58     70.65 o 
   7   9   4      234.55      122.43     84.57 o 
   8   9   4      112.10      215.12     72.68 o 
   9   9   4        2.05      -38.67     77.34 o 
  10   9   4      449.11      439.93     92.08 o 
  11   9   4       46.26       12.36     71.31 o 
  12   9   4      185.13      116.19     79.90 o 
  13   9   4      701.02      540.64    128.74 o 
  14   9   4       80.64      141.29     91.15 o 
  15   9   4      121.63      -23.87     90.17 o 
   0  10   4        3.14       33.71     99.52 o 
   1  10   4     8421.78     8735.11    176.63 o 
   2  10   4      218.21      193.59     74.07 o 
   3  10   4    16189.06    16733.25    255.28 o 
   4  10   4      194.44      343.07     94.67 o 
   5  10   4     6377.03     6700.41    147.51 o 
   6  10   4        0.77       24.96     48.87 o 
   7  10   4     1835.93     1796.23    106.01 o 
   8  10   4       93.67      137.59     73.38 o 
   9  10   4      994.26     1137.20     93.38 o 
  10  10   4      572.90      615.42    135.54 o 
  11  10   4     4254.86     4302.67    135.38 o 
  12  10   4        6.33       30.41     84.15 o 
  13  10   4     4468.51     4295.12    190.02 o 
  14  10   4      256.77      147.09    102.59 o 
   1  11   4        7.50       67.55     72.28 o 
   2  11   4     2397.01     2379.36    106.72 o 
   3  11   4        4.28       -4.48     83.66 o 
   4  11   4      106.80      179.59     79.61 o 
   5  11   4      149.56      172.74     70.29 o 
   6  11   4      344.88      509.34     64.24 o 
   7  11   4      105.33      154.17     85.98 o 
   8  11   4      134.20      183.97     78.70 o 
   9  11   4     1127.67     1282.57     88.54 o 
  10  11   4     1101.70      930.02    100.99 o 
  11  11   4      448.85      722.13    103.30 o 
  12  11   4      616.35      527.56     93.76 o 
  13  11   4      569.57      439.55     90.59 o 
   0  12   4     1356.80     1350.36    119.31 o 
   1  12   4     1282.92     1245.20    101.46 o 
   2  12   4        5.48      -14.79     76.75 o 
   3  12   4      637.95      541.21     82.99 o 
   4  12   4      824.32      969.71     82.51 o 
   5  12   4      144.50      103.89     50.53 o 
   6  12   4      616.88      693.12     84.05 o 
   7  12   4      939.25      963.11     84.22 o 
   8  12   4        0.62       -6.76     74.47 o 
   9  12   4      588.46      446.18    115.36 o 
  10  12   4       63.96        2.87     71.46 o 
  11  12   4        0.68       95.12     90.15 o 
  12  12   4      118.25       55.20     70.48 o 
   1  13   4       91.86       39.66     74.96 o 
   2  13   4      982.49     1000.83     95.87 o 
   3  13   4      145.81      147.69     71.88 o 
   4  13   4      233.21      223.09     96.32 o 
   5  13   4        3.09      -13.27     57.19 o 
   6  13   4        1.05        5.36     69.48 o 
   7  13   4        7.17       43.95     61.11 o 
   8  13   4       37.66        9.24     68.56 o 
   9  13   4        2.63       52.97     88.91 o 
  10  13   4        7.20      -33.81     67.61 o 
  11  13   4        1.99      138.80     91.23 o 
   0  14   4        6.41       -6.81     66.67 o 
   1  14   4     1832.33     1922.79     90.08 o 
   2  14   4       48.42       42.29     99.13 o 
   3  14   4      786.41     1036.04    106.47 o 
   4  14   4      531.07      500.17     72.94 o 
   5  14   4     1658.70     1743.48    129.39 o 
   6  14   4       25.26        2.84     60.87 o 
   7  14   4      517.29      461.33     66.46 o 
   8  14   4        2.94       -3.98     70.93 o 
   9  14   4     1548.57     1476.18    152.30 o 
  10  14   4       27.77       22.54     73.23 o 
   1  15   4        0.01      -40.59     81.19 o 
   2  15   4       10.21      -31.12     89.27 o 
   3  15   4      106.24      138.31     85.94 o 
   4  15   4       20.38       38.26     74.00 o 
   5  15   4       53.63      110.24     64.13 o 
   6  15   4       88.26      116.03     65.86 o 
   7  15   4        0.20      -24.06     57.54 o 
   8  15   4       10.07      -32.27     64.54 o 
   0  16   4      334.44      457.68    138.00 o 
   1  16   4      545.92      545.50    103.80 o 
   2  16   4      495.59      328.18     79.51 o 
   3  16   4      199.06      148.55    103.53 o 
   4  16   4      236.27      185.54     87.41 o 
   5  16   4      674.13      608.54     83.43 o 
   6  16   4       57.72      -26.97     53.95 o 
   1  17   4        1.28      -24.25     82.01 o 
   1   1   5      127.49      154.33     36.83 o 
   2   1   5       23.26       46.68     47.84 o 
   3   1   5     9545.04     9553.78    131.52 o 
   4   1   5    13343.39    13083.90    158.88 o 
   5   1   5     1462.27     1526.63     63.08 o 
   6   1   5      470.58      584.76     62.06 o 
   7   1   5      248.08      238.59     61.43 o 
   8   1   5      961.56      990.44     56.11 o 
   9   1   5       91.26       63.49     50.56 o 
  10   1   5     1579.61     1678.55    116.08 o 
  11   1   5     1249.51     1348.45    134.79 o 
  12   1   5       46.64      120.77     83.85 o 
  13   1   5     2013.59     2181.50    166.35 o 
  14   1   5      568.44      618.90    137.06 o 
  15   1   5       72.53        6.51    102.16 o 
  16   1   5      416.86      172.66    113.43 o 
  17   1   5       33.03      203.98    108.32 o 
  18   1   5     1213.24      810.39    274.91 o 
   0   2   5     1282.68      920.81     84.04 o 
   1   2   5      350.18      321.34     52.03 o 
   2   2   5     4907.54     4281.39     87.78 o 
   3   2   5    12845.54    12326.64    148.90 o 
   4   2   5    37918.46    35728.18    472.43 o 
   5   2   5     1817.61     1631.00     50.29 o 
   6   2   5    11745.00    11375.07    144.75 o 
   7   2   5     1020.55     1024.09     79.90 o 
   8   2   5    10587.26    10637.96    157.25 o 
   9   2   5     4127.92     4068.42    126.55 o 
  10   2   5    10623.18    10945.56    223.77 o 
  11   2   5      220.05      283.28    110.14 o 
  12   2   5     5408.36     5453.30    192.94 o 
  13   2   5      280.05      163.44    120.22 o 
  14   2   5      140.61       95.30    129.18 o 
  15   2   5       69.22      217.37    111.43 o 
  16   2   5     1838.34     1862.29    156.40 o 
  17   2   5      249.59       90.47    184.17 o 
   1   3   5      728.65      803.89     57.74 o 
   2   3   5        2.04      -14.20     62.02 o 
   3   3   5     1910.70     1774.85     66.97 o 
   4   3   5      666.98      712.10     62.18 o 
   5   3   5     1342.83     1476.75     70.54 o 
   6   3   5       62.56       65.86     59.80 o 
   7   3   5        1.55       28.67     63.83 o 
   8   3   5      188.29      228.30     48.85 o 
   9   3   5      100.44      127.24     51.01 o 
  10   3   5        1.41      -35.84     71.69 o 
  11   3   5        6.72      -43.45     86.90 o 
  12   3   5      271.32      372.44    109.18 o 
  13   3   5       94.58       41.23     78.57 o 
  14   3   5       30.34       69.85     92.10 o 
  15   3   5       58.57       64.50    118.92 o 
  16   3   5        6.75      -13.49    197.91 o 
  17   3   5       23.13       15.78     56.15 o 
   0   4   5    15011.12    14389.97    256.04 o 
   1   4   5    10422.84     9996.75    129.18 o 
   2   4   5     5563.01     4967.24    107.51 o 
   3   4   5     5693.31     5541.96    117.73 o 
   4   4   5     1555.23     1461.47     78.57 o 
   5   4   5     3108.60     3630.68     87.91 o 
   6   4   5    11021.89    11443.10    168.51 o 
   7   4   5     3001.14     3084.32    101.99 o 
   8   4   5    10540.35     9905.01    198.86 o 
   9   4   5      545.16      571.08     84.13 o 
  10   4   5     1819.78     1555.24    111.99 o 
  11   4   5      222.22      203.01     74.57 o 
  12   4   5       26.21      -42.63     85.26 o 
  13   4   5      973.00      856.22    141.10 o 
  14   4   5      317.44      318.29    119.70 o 
  15   4   5        6.85       28.19     77.89 o 
  16   4   5      561.40      273.69    116.39 o 
  17   4   5      134.00       92.33     95.80 o 
   1   5   5     1414.57     1488.40     59.62 o 
   2   5   5     1721.49     1612.98     58.34 o 
   3   5   5      895.34     1001.95     54.35 o 
   4   5   5     1112.43     1100.52     54.54 o 
   5   5   5     1393.79     1590.84     87.41 o 
   6   5   5     2087.23     2074.94    109.40 o 
   7   5   5      102.82      182.04     61.28 o 
   8   5   5      567.81      602.81     92.32 o 
   9   5   5      501.93      534.08     73.72 o 
  10   5   5     3973.01     3681.68    130.19 o 
  11   5   5       22.73       54.74     74.00 o 
  12   5   5     3866.58     3905.09    198.54 o 
  13   5   5     1667.33     1292.71    221.36 o 
  14   5   5      140.78       62.32     32.04 o 
  15   5   5       22.91       11.93     48.19 o 
  16   5   5      819.34      334.37    197.35 o 
  17   5   5       79.72      -39.44     78.87 o 
   0   6   5    15339.72    15244.13    281.01 o 
   1   6   5       64.64      133.37     48.40 o 
   2   6   5     4692.58     4656.00    116.35 o 
   3   6   5     4886.24     5084.45     87.30 o 
   4   6   5     7563.78     7395.16    136.03 o 
   5   6   5     1437.26     1293.24     99.43 o 
   6   6   5     1933.90     1707.69     99.33 o 
   7   6   5     1840.02     1887.73    116.80 o 
   8   6   5     7900.61     7820.71    195.82 o 
   9   6   5      888.63      813.02    108.35 o 
  10   6   5     2936.80     2856.44    113.12 o 
  11   6   5        3.46        9.95     55.54 o 
  12   6   5      503.85      534.98     79.03 o 
  13   6   5      187.16      183.90     79.49 o 
  14   6   5      261.26      312.73     96.26 o 
  15   6   5      334.55      128.04     93.92 o 
  16   6   5      958.08      715.18    126.45 o 
   1   7   5     3023.17     2932.72     83.58 o 
   2   7   5     2763.20     2689.96    104.32 o 
   3   7   5      469.41      470.42     44.05 o 
   4   7   5      449.83      456.38     55.57 o 
   5   7   5      215.70      299.76     56.17 o 
   6   7   5      555.86      666.93     91.01 o 
   7   7   5      195.69      191.14     71.04 o 
   8   7   5      784.84      897.59    121.52 o 
   9   7   5      482.26      472.24    111.78 o 
  10   7   5        3.58      -46.89     93.79 o 
  11   7   5      420.38      335.41     95.05 o 
  12   7   5       50.08      -12.39     69.52 o 
  13   7   5       65.75      123.32     80.01 o 
  14   7   5      107.67      184.04     79.92 o 
  15   7   5       90.77       99.93     82.43 o 
  16   7   5      369.08      331.37    108.06 o 
   0   8   5    24855.73    24832.62    408.67 o 
   1   8   5      139.51      158.74     50.46 o 
   2   8   5    17508.52    17730.76    258.28 o 
   3   8   5     1476.97     1561.41     93.43 o 
   4   8   5     9590.09    10034.70    156.29 o 
   5   8   5       21.52       59.02     61.06 o 
   6   8   5     5098.63     4742.54    148.50 o 
   7   8   5     1520.98     1642.43     97.85 o 
   8   8   5      980.97     1022.98     94.40 o 
   9   8   5      601.18      675.25    123.43 o 
  10   8   5     2658.96     2654.86    115.79 o 
  11   8   5     1260.58     1282.55    132.54 o 
  12   8   5     3435.15     3395.28    151.20 o 
  13   8   5      483.84      322.78     90.37 o 
  14   8   5      844.75      822.84    104.48 o 
  15   8   5       34.73       55.23     74.84 o 
   1   9   5     1179.48     1343.26     85.65 o 
   2   9   5     1974.31     2191.49    113.84 o 
   3   9   5      136.16      209.01     72.99 o 
   4   9   5      108.53      101.47     61.84 o 
   5   9   5       35.08       18.86     58.41 o 
   6   9   5       28.81       75.07     59.27 o 
   7   9   5      552.60      447.74     89.70 o 
   8   9   5      355.80      296.71     92.24 o 
   9   9   5      908.32      916.67     95.81 o 
  10   9   5     1092.49     1019.32     88.38 o 
  11   9   5      290.23      312.53     93.04 o 
  12   9   5     1437.93     1428.26    154.80 o 
  13   9   5       48.53      142.50    112.21 o 
  14   9   5      599.81      815.78    129.49 o 
  15   9   5       95.81       42.66    127.36 o 
   0  10   5      495.27      581.98    106.07 o 
   1  10   5     3159.14     3210.93    107.28 o 
   2  10   5      528.00      636.86     76.25 o 
   3  10   5      512.62      508.16    106.58 o 
   4  10   5     1270.68     1455.60     82.56 o 
   5  10   5      939.02      939.13     83.79 o 
   6  10   5       30.96       29.05     53.93 o 
   7  10   5       71.84       87.79     67.46 o 
   8  10   5      182.68      130.43     65.18 o 
   9  10   5       15.39       52.13     66.91 o 
  10  10   5      444.27      369.53     73.52 o 
  11  10   5        0.11      -23.06     83.98 o 
  12  10   5      910.01      829.14    111.73 o 
  13  10   5      178.39      199.07     88.09 o 
  14  10   5       43.13      239.33    138.12 o 
   1  11   5      163.00      242.75     79.16 o 
   2  11   5      101.51      105.56     97.38 o 
   3  11   5       96.12      150.88     75.52 o 
   4  11   5      761.47      616.88     64.89 o 
   5  11   5       41.11        9.33     60.54 o 
   6  11   5      184.78      183.16     65.61 o 
   7  11   5      572.15      514.83     83.31 o 
   8  11   5      436.74      526.65     84.11 o 
   9  11   5       98.69       74.16     75.26 o 
  10  11   5      649.55      664.71     79.12 o 
  11  11   5        0.34        4.09     86.34 o 
  12  11   5       50.67       72.57     75.94 o 
  13  11   5        4.09       56.32     94.55 o 
   0  12   5     5480.60     5628.11    249.31 o 
   1  12   5     1431.49     1572.33    107.09 o 
   2  12   5     9999.95    10014.43    229.59 o 
   3  12   5      879.97      999.49     92.14 o 
   4  12   5     2593.09     2799.34    131.13 o 
   5  12   5     1100.23     1136.82     80.84 o 
   6  12   5      773.90     1005.13     78.74 o 
   7  12   5      116.87      107.99     57.42 o 
   8  12   5     1165.59     1387.06    108.17 o 
   9  12   5     1343.59     1387.99    108.40 o 
  10  12   5     2242.03     2336.18    160.94 o 
  11  12   5      630.39      503.83     97.96 o 
  12  12   5     1898.18     1688.69    207.83 o 
   1  13   5      478.94      556.09     75.86 o 
   2  13   5        2.92       98.47     83.28 o 
   3  13   5       54.51       35.73     64.82 o 
   4  13   5       13.42       95.39     58.08 o 
   5  13   5      549.68      686.94     86.90 o 
   6  13   5       21.37        2.71     62.02 o 
   7  13   5       87.49       35.66     58.97 o 
   8  13   5       95.86      103.79     72.26 o 
   9  13   5       34.18      -18.64     69.71 o 
  10  13   5       86.02      141.92     82.04 o 
  11  13   5        1.55      -40.97     81.95 o 
   0  14   5     2425.07     2441.93    142.13 o 
   1  14   5      751.62      770.75     84.03 o 
   2  14   5      782.39      891.34    101.54 o 
   3  14   5      135.68      159.78     81.73 o 
   4  14   5       74.37      -27.72     55.45 o 
   5  14   5        1.67      -13.43     54.52 o 
   6  14   5      841.60      875.56     81.08 o 
   7  14   5       81.50       97.40     67.06 o 
   8  14   5     1644.89     1618.48    121.91 o 
   9  14   5      208.65      128.67     86.65 o 
  10  14   5      563.86      380.68    104.69 o 
   1  15   5      318.26      317.58     82.36 o 
   2  15   5       45.94       62.76     90.25 o 
   3  15   5      342.61      152.38     91.52 o 
   4  15   5       46.87        3.03     63.64 o 
   5  15   5       27.93      -16.06     66.67 o 
   6  15   5        5.06       58.65     60.04 o 
   7  15   5      139.81      123.04     67.85 o 
   8  15   5       52.61      150.58     89.48 o 
   0  16   5      317.15      600.99    187.35 o 
   1  16   5      615.63      518.08     80.01 o 
   2  16   5       96.45       17.97     86.07 o 
   3  16   5      359.82      433.71     86.36 o 
   4  16   5      209.74      198.30     66.95 o 
   5  16   5       30.81      219.35     85.82 o 
   0   0   6      302.53      652.69     84.64 o 
   1   0   6      344.25      514.58     74.02 o 
   2   0   6     2906.25     2669.00     85.43 o 
   3   0   6     3814.00     3359.65     97.62 o 
   4   0   6   156841.59   173417.97   3371.49 o 
   5   0   6    90771.49    96894.30   1795.76 o 
   6   0   6     7785.10     8194.35    191.80 o 
   7   0   6     9411.87     9346.23    219.91 o 
   8   0   6     5776.66     5729.87    184.14 o 
   9   0   6     6815.71     6905.49    171.86 o 
  10   0   6     9874.82     9944.12    292.09 o 
  11   0   6     7417.90     7598.29    223.12 o 
  12   0   6     3031.14     3034.20    168.88 o 
  13   0   6     2073.60     2144.54    126.66 o 
  14   0   6      730.42      990.21    215.35 o 
  15   0   6     3290.78     3591.78    268.20 o 
  16   0   6     1502.87     1785.04    154.67 o 
  17   0   6      528.13      477.24    127.93 o 
   1   1   6      121.70      154.75     47.71 o 
   2   1   6        1.57        1.20     35.43 o 
   3   1   6       53.14       64.66     49.11 o 
   4   1   6      892.45      973.15     54.56 o 
   5   1   6     2129.67     2264.85     68.55 o 
   6   1   6      152.67      148.85     44.86 o 
   7   1   6        1.98       20.95     45.32 o 
   8   1   6       17.38        1.18     55.97 o 
   9   1   6        4.21      -34.59     69.19 o 
  10   1   6     1092.34     1198.73     95.76 o 
  11   1   6     1128.48     1068.27     81.54 o 
  12   1   6     4932.84     5099.33    142.61 o 
  13   1   6      114.96       88.33     54.37 o 
  14   1   6        4.95        6.67     60.58 o 
  15   1   6      442.94      504.99     84.46 o 
  16   1   6      209.51      267.65     73.62 o 
  17   1   6      153.69       19.74     86.50 o 
   0   2   6    11979.26    12014.35    228.14 o 
   1   2   6     1348.69     1228.04     42.94 o 
   2   2   6       16.71       43.70     36.38 o 
   3   2   6     1460.56     1525.89     61.04 o 
   4   2   6     6690.98     7163.83    113.25 o 
   5   2   6    16341.87    16913.92    241.17 o 
   6   2   6     1193.07     1217.62     64.64 o 
   7   2   6     1264.94     1348.65     65.98 o 
   8   2   6     2840.62     2944.53     95.93 o 
   9   2   6     1398.79     1483.67     98.84 o 
  10   2   6      736.00      914.93    128.26 o 
  11   2   6      152.05       75.15     64.88 o 
  12   2   6      514.45      483.07     77.57 o 
  13   2   6     1166.48     1100.92     84.33 o 
  14   2   6      369.60      342.20     80.77 o 
  15   2   6      382.66      576.22    133.56 o 
  16   2   6      403.82      302.00     75.97 o 
  17   2   6       73.76      129.73     78.65 o 
   1   3   6     2372.09     2459.95     80.99 o 
   2   3   6     3992.34     3851.92    107.74 o 
   3   3   6     6953.96     7481.00    101.53 o 
   4   3   6     1671.59     1644.78     54.28 o 
   5   3   6     2566.92     2410.53     98.19 o 
   6   3   6       46.53      114.03     64.16 o 
   7   3   6      539.46      459.29     68.53 o 
   8   3   6     1740.53     1841.96    100.15 o 
   9   3   6        6.81       -1.03     49.69 o 
  10   3   6      213.60      199.85     67.07 o 
  11   3   6       33.20       10.06     62.57 o 
  12   3   6     1754.08     1901.91     89.96 o 
  13   3   6        3.79       -5.00     58.58 o 
  14   3   6      536.47      479.64     82.55 o 
  15   3   6     1579.77     1406.69    184.71 o 
  16   3   6      360.18      343.63     86.60 o 
  17   3   6      350.26      279.50    101.79 o 
   0   4   6     5503.87     4985.68    104.12 o 
   1   4   6     4419.26     4295.51     88.45 o 
   2   4   6    12931.34    12819.52    162.90 o 
   3   4   6    17301.84    16584.90    189.99 o 
   4   4   6    41233.97    41673.46    563.29 o 
   5   4   6    16095.86    16399.98    198.26 o 
   6   4   6     4998.11     4839.00    109.63 o 
   7   4   6    10358.51    10463.02    183.93 o 
   8   4   6    10661.64    10761.73    228.36 o 
   9   4   6     3432.61     3463.99    117.23 o 
  10   4   6      302.63      319.57     81.01 o 
  11   4   6     4448.99     4862.61    164.33 o 
  12   4   6     1907.65     1784.69    143.60 o 
  13   4   6      579.37      447.12     66.60 o 
  14   4   6     1219.94     1219.75     78.33 o 
  15   4   6     2638.54     2211.07    371.09 o 
  16   4   6     1376.91     1744.55    215.28 o 
  17   4   6      214.42      284.31    102.79 o 
   1   5   6        0.22       36.17     42.68 o 
   2   5   6       89.92      180.84     32.06 o 
   3   5   6        0.73       28.43     37.29 o 
   4   5   6       72.64       80.00     35.30 o 
   5   5   6      506.09      592.20     75.14 o 
   6   5   6      605.72      647.68     95.77 o 
   7   5   6      271.63      254.63     77.96 o 
   8   5   6      145.29      168.05     73.45 o 
   9   5   6     1074.53     1088.94     85.93 o 
  10   5   6      140.68      185.55     85.91 o 
  11   5   6      702.14      609.71     95.68 o 
  12   5   6     1631.87     1513.65    104.75 o 
  13   5   6      805.18      619.05    107.23 o 
  14   5   6        0.75      219.05    133.02 o 
  15   5   6      170.52      146.55    101.30 o 
  16   5   6        0.53       23.34    182.48 o 
  17   5   6       34.46      -48.41    149.25 o 
   0   6   6      457.83      381.22     60.36 o 
   1   6   6     1617.29     1499.32     55.30 o 
   2   6   6     5253.19     5014.23    105.53 o 
   3   6   6     7122.72     6546.99    112.14 o 
   4   6   6      206.23       93.69     40.53 o 
   5   6   6    17006.76    17148.98    331.02 o 
   6   6   6     3033.90     2842.35    104.76 o 
   7   6   6     5311.37     5307.21    173.35 o 
   8   6   6     4203.83     4102.77    140.58 o 
   9   6   6      236.63      155.72     63.61 o 
  10   6   6     3263.12     3313.01    119.97 o 
  11   6   6     2460.83     2368.11     94.61 o 
  12   6   6     3424.00     3574.78    150.63 o 
  13   6   6     3791.70     3761.39    170.15 o 
  14   6   6      974.40     1295.13    113.79 o 
  15   6   6     1046.99      741.76    136.10 o 
  16   6   6      496.37      349.08    107.85 o 
   1   7   6     1026.20     1141.64     60.52 o 
   2   7   6     1978.43     2197.87     91.79 o 
   3   7   6      134.87      169.70     47.74 o 
   4   7   6     2131.65     2235.26     78.43 o 
   5   7   6      118.21      126.85     46.97 o 
   6   7   6       23.33      -11.02     61.50 o 
   7   7   6        1.52      -27.78     71.21 o 
   8   7   6      399.52      443.95    107.18 o 
   9   7   6      160.47       77.28     83.11 o 
  10   7   6       14.44       27.08     77.25 o 
  11   7   6      799.10      817.48    115.27 o 
  12   7   6      694.60      667.89    122.97 o 
  13   7   6      828.26      916.52    115.03 o 
  14   7   6      563.45      316.61    136.98 o 
  15   7   6      359.26      385.39    112.31 o 
  16   7   6       64.78       15.57    100.19 o 
   0   8   6     3203.12     3007.23    133.54 o 
   1   8   6     1876.69     1953.95     79.90 o 
   2   8   6      478.12      530.62     76.29 o 
   3   8   6     1479.13     1629.30     63.30 o 
   4   8   6     5615.06     5649.06    118.12 o 
   5   8   6      135.76      137.31     50.67 o 
   6   8   6      314.34      353.44     81.11 o 
   7   8   6      559.26      630.72     65.26 o 
   8   8   6     1646.11     1603.20    147.28 o 
   9   8   6      127.93      126.67     74.68 o 
  10   8   6       17.74       37.78     77.16 o 
  11   8   6        4.85       44.93     77.61 o 
  12   8   6      300.19      219.27    108.42 o 
  13   8   6      111.51      197.67     88.01 o 
  14   8   6      283.44      229.07     79.50 o 
  15   8   6       45.17      -30.95    109.01 o 
   1   9   6      116.91       60.34     72.58 o 
   2   9   6      127.51      105.59     58.68 o 
   3   9   6        0.89      -21.10     42.20 o 
   4   9   6      159.90      165.08     66.98 o 
   5   9   6      126.75      167.62     68.10 o 
   6   9   6     1017.05     1096.10    114.82 o 
   7   9   6        2.36       22.48     71.48 o 
   8   9   6       42.71      116.74     73.50 o 
   9   9   6       65.18      -33.91     67.81 o 
  10   9   6      852.67      904.91     91.39 o 
  11   9   6      392.27      273.69     89.50 o 
  12   9   6        3.94      117.33    126.97 o 
  13   9   6      148.14      171.87     85.61 o 
  14   9   6      251.57      402.96     95.07 o 
  15   9   6      401.41      231.04     99.04 o 
   0  10   6      188.53      226.58    114.25 o 
   1  10   6     5049.60     4982.32    155.66 o 
   2  10   6     3134.36     3048.39    117.59 o 
   3  10   6     3143.68     3149.77    133.53 o 
   4  10   6     8450.31     8808.90    164.24 o 
   5  10   6     3006.25     3202.52    103.08 o 
   6  10   6     3770.51     3821.53    116.71 o 
   7  10   6      477.05      371.11     80.52 o 
   8  10   6      149.10      333.83     96.74 o 
   9  10   6      723.36      854.91     80.97 o 
  10  10   6     2799.33     2963.66    129.97 o 
  11  10   6     1570.45     1426.25    125.48 o 
  12  10   6     1333.33     1386.08    104.03 o 
  13  10   6     2076.25     1827.36    115.96 o 
  14  10   6      961.50      865.81    117.59 o 
   1  11   6     1233.47     1238.75     89.86 o 
   2  11   6     1052.59     1068.06     91.12 o 
   3  11   6     1706.91     1703.22    107.86 o 
   4  11   6        0.72       35.44     50.97 o 
   5  11   6        2.73      -36.94     73.88 o 
   6  11   6      195.44      192.28     65.27 o 
   7  11   6      162.71      200.67     64.12 o 
   8  11   6      337.72      373.39     86.03 o 
   9  11   6       29.80       74.56     67.85 o 
  10  11   6      148.97      212.03     94.59 o 
  11  11   6      238.18      364.87     78.15 o 
  12  11   6      483.37      397.10     87.19 o 
  13  11   6      572.88      370.86    102.45 o 
   0  12   6     3006.61     3006.16    170.80 o 
   1  12   6      255.59      264.88     64.23 o 
   2  12   6     1029.91     1128.50     96.20 o 
   3  12   6        6.95      -38.99     77.98 o 
   4  12   6     1213.82     1199.01     76.00 o 
   5  12   6     1115.10     1252.91     82.58 o 
   6  12   6      133.36      175.02     65.41 o 
   7  12   6        1.48       20.24     66.44 o 
   8  12   6        1.18       40.11     61.04 o 
   9  12   6      983.96      892.04     82.05 o 
  10  12   6       33.00      117.33     97.62 o 
  11  12   6      124.83       58.49     80.27 o 
  12  12   6      103.05       91.67     79.25 o 
   1  13   6      888.23     1179.10    118.57 o 
   2  13   6      147.09      147.02     88.39 o 
   3  13   6       18.87       28.35     61.49 o 
   4  13   6       27.35      -16.14     53.24 o 
   5  13   6        5.60        0.83     64.53 o 
   6  13   6      299.15      472.66     97.77 o 
   7  13   6       41.20        1.73     59.14 o 
   8  13   6      358.36      389.92     84.09 o 
   9  13   6       76.62       14.59     79.92 o 
  10  13   6      667.11      805.18    102.62 o 
  11  13   6      518.72      375.72     82.91 o 
   0  14   6      685.26      799.98    135.17 o 
   1  14   6     1799.33     1986.21    100.26 o 
   2  14   6     2648.39     2790.07    125.55 o 
   3  14   6     1408.20     1429.77     92.08 o 
   4  14   6      780.87      745.52    107.10 o 
   5  14   6       11.03       -0.66     62.76 o 
   6  14   6      712.35      819.49     82.48 o 
   7  14   6      339.49      369.26     74.99 o 
   8  14   6      334.25      310.87     83.75 o 
   9  14   6      761.97      674.66     99.65 o 
   1  15   6       20.67       75.59     76.79 o 
   2  15   6      217.83      247.92     88.80 o 
   3  15   6        0.13      -37.80     75.60 o 
   4  15   6       51.40      130.80     61.17 o 
   5  15   6      163.28       82.08     52.79 o 
   6  15   6        0.62      -13.20     59.68 o 
   7  15   6       35.68       85.11     82.91 o 
   0  16   6      161.96      215.11    124.92 o 
   1  16   6       43.99      186.38     93.30 o 
   2  16   6      579.60      581.56     83.27 o 
   3  16   6       57.54        3.40     64.51 o 
   4  16   6       43.05      263.90     83.91 o 
   5  16   6      231.69      227.11     68.61 o 
   1   1   7      136.72      150.56     51.51 o 
   2   1   7     3293.43     3311.97     72.25 o 
   3   1   7      374.58      343.53     45.09 o 
   4   1   7      360.73      465.82     53.05 o 
   5   1   7     2785.66     2426.30     96.31 o 
   6   1   7     6103.97     6219.77    118.79 o 
   7   1   7       86.35       84.60     56.80 o 
   8   1   7      687.78      705.36     64.06 o 
   9   1   7       83.64      180.65     63.64 o 
  10   1   7     1547.18     1742.43    100.98 o 
  11   1   7      626.39      828.37     81.81 o 
  12   1   7      140.15      124.76     77.74 o 
  13   1   7      369.49      494.95     74.06 o 
  14   1   7      546.55      630.46     78.02 o 
  15   1   7      892.05     1050.17    115.38 o 
  16   1   7      254.78      274.24     82.79 o 
  17   1   7      348.51      227.55     79.31 o 
   0   2   7     4727.68     4627.51    102.55 o 
   1   2   7     1984.61     1599.62     52.85 o 
   2   2   7     4827.55     4331.51     77.28 o 
   3   2   7    54824.42    55951.02    598.98 o 
   4   2   7      852.76      902.20     48.82 o 
   5   2   7    57681.81    61366.38    850.35 o 
   6   2   7    10212.98    10108.45    178.05 o 
   7   2   7     7758.79     7707.33    149.13 o 
   8   2   7     2522.60     2400.27     82.46 o 
   9   2   7     8990.94     9481.12    155.68 o 
  10   2   7     1563.38     1680.94     96.80 o 
  11   2   7     2475.34     2568.29    105.78 o 
  12   2   7     3227.46     3308.67    114.61 o 
  13   2   7     1273.74     1480.13     88.48 o 
  14   2   7      273.92      316.15     81.70 o 
  15   2   7     1589.11     1846.93    132.36 o 
  16   2   7      639.32      616.43    117.22 o 
  17   2   7      961.42     1028.86    139.19 o 
   1   3   7      150.49      143.68     41.63 o 
   2   3   7     1580.51     1673.36     83.42 o 
   3   3   7      396.78      413.53     30.34 o 
   4   3   7       20.83       27.56     39.16 o 
   5   3   7     1074.60     1341.09     77.16 o 
   6   3   7       55.23       -9.87     64.47 o 
   7   3   7      414.48      410.85     77.87 o 
   8   3   7       10.25       60.89     81.74 o 
   9   3   7      113.15      146.79     64.34 o 
  10   3   7      408.50      387.48     94.90 o 
  11   3   7     7760.11     7632.84    149.27 o 
  12   3   7      245.49      185.09     50.23 o 
  13   3   7      908.59      932.88     87.91 o 
  14   3   7      226.50      137.37     54.88 o 
  15   3   7        6.70       12.94    130.03 o 
  16   3   7       34.61       13.36     64.59 o 
  17   3   7       67.49       32.01     81.73 o 
   0   4   7       16.20       44.91     37.21 o 
   1   4   7     8240.03     7991.66    108.65 o 
   2   4   7      670.04      752.20     72.35 o 
   3   4   7      209.08      382.49     60.60 o 
   4   4   7     3349.83     3467.91     69.45 o 
   5   4   7     6077.17     5387.20    105.91 o 
   6   4   7      217.15      138.93     58.92 o 
   7   4   7    13019.99    12632.01    189.06 o 
   8   4   7       99.42      127.48     91.24 o 
   9   4   7     4376.52     4371.35    159.21 o 
  10   4   7      498.74      549.69    117.12 o 
  11   4   7     2094.10     2112.76    133.42 o 
  12   4   7      277.04      351.04     74.45 o 
  13   4   7      635.21      670.41     83.14 o 
  14   4   7       97.09       22.46     85.38 o 
  15   4   7      971.43      807.92    194.61 o 
  16   4   7        0.85       53.16    113.33 o 
  17   4   7      385.39      354.98    161.27 o 
   1   5   7       79.36       76.63     49.46 o 
   2   5   7      612.07      670.00     67.67 o 
   3   5   7     2244.86     2353.15    100.10 o 
   4   5   7      335.14      360.28     48.05 o 
   5   5   7      160.69      206.51     60.76 o 
   6   5   7      465.02      618.19     76.97 o 
   7   5   7     1516.32     1547.99     99.04 o 
   8   5   7      651.79      793.05     77.75 o 
   9   5   7      435.06      358.60     86.98 o 
  10   5   7      847.66      948.46    103.86 o 
  11   5   7      651.25      742.46     92.00 o 
  12   5   7       87.06       49.30     78.47 o 
  13   5   7      185.87      271.48    108.43 o 
  14   5   7     1012.40     1002.29    124.13 o 
  15   5   7     1215.05     1441.50    179.97 o 
  16   5   7       43.06       69.28     92.33 o 
   0   6   7      147.78      208.47     57.94 o 
   1   6   7     5808.50     5547.89     96.33 o 
   2   6   7     7686.73     7297.04    238.22 o 
   3   6   7     1410.83     1320.40     48.07 o 
   4   6   7       88.07      134.16     55.05 o 
   5   6   7      169.33       51.04     52.40 o 
   6   6   7     1737.45     1765.71     96.82 o 
   7   6   7     2960.73     2838.55    129.25 o 
   8   6   7      492.72      553.49    103.60 o 
   9   6   7     2351.69     2349.86    129.44 o 
  10   6   7     1286.10     1424.16     97.98 o 
  11   6   7      123.81      110.71     74.09 o 
  12   6   7      269.60      243.47     80.47 o 
  13   6   7      963.24      902.34    103.44 o 
  14   6   7      337.05      266.53     91.51 o 
  15   6   7      422.14      279.94     92.38 o 
  16   6   7       42.41       72.17    101.65 o 
   1   7   7       16.24       49.37     53.93 o 
   2   7   7     1306.24     1327.63     58.89 o 
   3   7   7      246.75      304.71     42.12 o 
   4   7   7     1234.69     1383.22     69.59 o 
   5   7   7      446.42      486.23     48.39 o 
   6   7   7      304.83      354.28     66.80 o 
   7   7   7        4.85       24.50     78.55 o 
   8   7   7      334.14      421.15     83.64 o 
   9   7   7      120.68      142.50     92.76 o 
  10   7   7        1.75      -46.75     93.50 o 
  11   7   7       31.18       70.50     89.57 o 
  12   7   7      116.95       81.33     93.44 o 
  13   7   7      690.35      509.38    109.54 o 
  14   7   7       28.23      137.24     83.82 o 
  15   7   7      281.33      309.37    132.49 o 
   0   8   7     5923.21     5949.18    180.56 o 
   1   8   7     8369.21     8287.65    160.98 o 
   2   8   7      287.34      365.10     75.92 o 
   3   8   7     8740.56     8291.42    133.03 o 
   4   8   7      167.29      198.79     61.99 o 
   5   8   7    13110.71    13178.37    240.60 o 
   6   8   7       10.36       40.61     65.33 o 
   7   8   7     2427.04     2558.41    106.00 o 
   8   8   7     1912.40     1805.47    118.66 o 
   9   8   7     8128.31     7964.27    179.93 o 
  10   8   7      152.27       76.04     72.07 o 
  11   8   7     7078.45     6774.24    210.91 o 
  12   8   7      224.89      343.91     84.20 o 
  13   8   7     1740.12     2013.31    135.61 o 
  14   8   7       52.37       33.61     95.87 o 
  15   8   7     1107.03     1139.44    162.20 o 
   1   9   7        1.41       17.91     62.36 o 
   2   9   7     1234.19     1336.07    116.08 o 
   3   9   7        5.63      -25.62     55.49 o 
   4   9   7      349.41      282.77     58.50 o 
   5   9   7      112.08      107.81     50.95 o 
   6   9   7        3.92      -20.69     41.38 o 
   7   9   7      149.79      123.50     73.56 o 
   8   9   7      101.44      115.00     70.67 o 
   9   9   7      249.88      338.25     69.25 o 
  10   9   7       54.99       34.11     59.68 o 
  11   9   7      141.35      172.71     79.96 o 
  12   9   7        0.88      -41.74     83.49 o 
  13   9   7     1068.43     1036.49    109.15 o 
  14   9   7       41.52      -54.21    108.41 o 
   0  10   7        0.55      -21.58     92.07 o 
   1  10   7      346.89      375.36     86.09 o 
   2  10   7      365.59      341.44     82.29 o 
   3  10   7      442.84      403.97     53.18 o 
   4  10   7      564.75      656.21     74.43 o 
   5  10   7      666.40      795.65     63.37 o 
   6  10   7      902.06      841.89     93.53 o 
   7  10   7       29.22       83.94     68.72 o 
   8  10   7       38.31       19.46     62.07 o 
   9  10   7       65.22      125.88     66.64 o 
  10  10   7      104.65       96.74     80.23 o 
  11  10   7       90.81       68.82     77.69 o 
  12  10   7      106.32      135.00     66.43 o 
  13  10   7        1.17       32.92     80.53 o 
  14  10   7      162.83      162.19     91.45 o 
   1  11   7      200.23      179.70     79.04 o 
   2  11   7        4.79       49.80     78.50 o 
   3  11   7      135.78      110.37     47.74 o 
   4  11   7       77.08       41.48     54.61 o 
   5  11   7       55.67       67.61     54.62 o 
   6  11   7       28.90        5.93     47.46 o 
   7  11   7       19.60       24.95     63.78 o 
   8  11   7      190.05      176.46     72.34 o 
   9  11   7      436.01      403.41     87.38 o 
  10  11   7      181.23      167.38     82.23 o 
  11  11   7      114.48      146.34     85.10 o 
  12  11   7      358.46      337.45     78.84 o 
  13  11   7        1.78       89.05     69.20 o 
   0  12   7     6218.47     6715.59    212.78 o 
   1  12   7     3351.68     3499.06    122.36 o 
   2  12   7      597.16      671.76     92.70 o 
   3  12   7     4526.08     4880.87    133.07 o 
   4  12   7       34.27       30.32     56.15 o 
   5  12   7     1120.39     1168.43     80.76 o 
   6  12   7        6.87       47.44     52.90 o 
   7  12   7     1636.30     1804.08    106.81 o 
   8  12   7      988.68      993.85     87.36 o 
   9  12   7     1297.78     1348.17    108.86 o 
  10  12   7     1099.08      977.12     86.73 o 
  11  12   7     1800.75     1603.85    112.65 o 
  12  12   7      237.17      186.47     87.04 o 
   1  13   7      341.68      163.44     78.71 o 
   2  13   7       28.26       42.59     82.90 o 
   3  13   7      358.49      227.11     69.77 o 
   4  13   7        0.62       19.71     57.13 o 
   5  13   7        1.56       11.60     57.77 o 
   6  13   7       15.68        5.56     58.46 o 
   7  13   7      208.41      280.11     95.42 o 
   8  13   7       19.31       47.67     70.63 o 
   9  13   7        1.79      -36.82     73.63 o 
  10  13   7       94.61      101.94     81.60 o 
   0  14   7      467.38      295.14    119.50 o 
   1  14   7     3432.33     3652.02    134.09 o 
   2  14   7        1.20      -19.63     60.66 o 
   3  14   7      654.30      539.51     88.18 o 
   4  14   7      220.77      165.22     63.14 o 
   5  14   7        5.94       61.50     60.49 o 
   6  14   7      191.95      133.24     71.60 o 
   7  14   7      630.53      464.28     78.40 o 
   8  14   7        1.92       24.44     77.70 o 
   9  14   7      191.08      120.55     73.56 o 
   1  15   7        0.15      -22.92     88.98 o 
   2  15   7      259.71      208.08     76.00 o 
   3  15   7        9.78      -27.53     55.07 o 
   4  15   7       59.34       40.81     64.21 o 
   5  15   7       40.77      -30.11     60.22 o 
   6  15   7       47.54       54.54     75.55 o 
   7  15   7      406.76      260.05     84.63 o 
   0  16   7      186.95      115.31    156.76 o 
   1  16   7     1017.64     1133.87    123.72 o 
   2  16   7      239.22      241.11    104.49 o 
   3  16   7     1190.74      956.99    129.55 o 
   4  16   7      327.12      243.97     76.65 o 
   0   0   8     2691.43     2132.53    168.50 o 
   1   0   8      599.58      797.74     53.68 o 
   2   0   8    36901.91    35813.88    598.78 o 
   3   0   8     1963.88     2614.88    109.76 o 
   4   0   8    62789.25    68443.80   1076.77 o 
   5   0   8      358.40      226.09     60.91 o 
   6   0   8    31139.17    32081.09    540.61 o 
   7   0   8     4785.19     4971.27    148.63 o 
   8   0   8    16332.38    16247.56    344.58 o 
   9   0   8      358.05      509.08    122.85 o 
  10   0   8     3129.10     3207.20    179.98 o 
  11   0   8     1492.19     1696.43    168.35 o 
  12   0   8      103.64       84.29     82.10 o 
  13   0   8       31.87      -42.85    101.04 o 
  14   0   8     5683.18     5603.68    201.14 o 
  15   0   8     1487.33     1380.88    163.43 o 
  16   0   8     1981.72     1905.99    151.12 o 
  17   0   8       34.99      -40.12    115.42 o 
   1   1   8     1291.04     1288.66     65.90 o 
   2   1   8     2687.44     2720.42     67.22 o 
   3   1   8     7095.70     7444.68    127.13 o 
   4   1   8       69.31      107.42     55.16 o 
   5   1   8      326.53      312.63     50.72 o 
   6   1   8      989.43      926.08     87.30 o 
   7   1   8       87.85      161.38     66.26 o 
   8   1   8      482.96      559.92     70.45 o 
   9   1   8       85.84       82.46     65.49 o 
  10   1   8     4874.98     5055.16    131.27 o 
  11   1   8      480.21      542.51     83.25 o 
  12   1   8     3648.46     3733.25    114.97 o 
  13   1   8       71.74       74.00     72.21 o 
  14   1   8      441.53      462.35     83.94 o 
  15   1   8        0.60      133.50     87.56 o 
  16   1   8      523.13      731.09     98.37 o 
  17   1   8        4.64       85.28     71.63 o 
   0   2   8       10.30       23.55     40.95 o 
   1   2   8     2108.86     2132.41     58.66 o 
   2   2   8       27.25       53.05     31.65 o 
   3   2   8     3210.53     3401.41     75.41 o 
   4   2   8      848.18      711.32     60.51 o 
   5   2   8      625.70      670.87     60.16 o 
   6   2   8     1721.60     1623.37    102.87 o 
   7   2   8        0.32      -27.61     55.23 o 
   8   2   8     1148.62     1062.57     81.54 o 
   9   2   8     1799.33     1741.65     80.31 o 
  10   2   8       20.92       88.85     51.25 o 
  11   2   8      827.73     1005.99     73.23 o 
  12   2   8      208.34      376.51     79.30 o 
  13   2   8     1411.34     1477.40     77.72 o 
  14   2   8       88.78       18.81     56.88 o 
  15   2   8       33.53      -29.46     79.97 o 
  16   2   8       69.40      -36.35     72.71 o 
  17   2   8       17.64      111.02     84.94 o 
   1   3   8      801.97      760.75     76.73 o 
   2   3   8     5711.03     5693.17    112.80 o 
   3   3   8     2299.44     2226.22     56.44 o 
   4   3   8     4649.84     4864.32     81.73 o 
   5   3   8     2621.90     2815.60     65.14 o 
   6   3   8     6411.28     6469.46    134.89 o 
   7   3   8       63.91       90.90     62.08 o 
   8   3   8     2787.68     2844.49    135.02 o 
   9   3   8      127.44      169.98     71.70 o 
  10   3   8      311.54      313.84     79.86 o 
  11   3   8     2544.76     2366.19    131.19 o 
  12   3   8      849.86      705.36    116.13 o 
  13   3   8        4.45       73.71     69.09 o 
  14   3   8     2524.99     2159.34    262.54 o 
  15   3   8        9.24      -24.34     48.69 o 
  16   3   8     1106.67     1302.49    128.99 o 
  17   3   8        2.00      -51.10    102.19 o 
   0   4   8     5229.93     5065.33    141.76 o 
   1   4   8     1433.47     1495.84     62.06 o 
   2   4   8    16012.20    15319.36    226.76 o 
   3   4   8       81.49       50.57     62.14 o 
   4   4   8    11939.88    11424.27    155.46 o 
   5   4   8      955.34     1123.73     61.00 o 
   6   4   8    16434.36    16126.23    238.07 o 
   7   4   8        2.75       36.84     60.05 o 
   8   4   8     6310.11     6146.08    147.54 o 
   9   4   8      136.22      219.69     88.84 o 
  10   4   8     4194.75     4497.59    170.78 o 
  11   4   8     1200.71     1134.02    115.45 o 
  12   4   8      432.21      602.16    141.61 o 
  13   4   8       22.45      -21.22     69.30 o 
  14   4   8     3142.77     3065.25    140.77 o 
  15   4   8       16.05      -50.47    100.94 o 
  16   4   8     1426.02     1752.46    187.16 o 
   1   5   8      467.19      657.83     69.61 o 
   2   5   8        0.18      -15.85     54.37 o 
   3   5   8     1579.68     1479.42     86.75 o 
   4   5   8     2019.16     1837.90     92.02 o 
   5   5   8      150.73      137.89     53.02 o 
   6   5   8      999.32     1106.28     81.30 o 
   7   5   8        2.33        6.13     59.93 o 
   8   5   8      633.64      774.23     84.81 o 
   9   5   8      129.53      104.24     74.16 o 
  10   5   8       28.96       14.52     85.55 o 
  11   5   8      508.57      500.07     87.30 o 
  12   5   8      533.86      330.25     79.57 o 
  13   5   8        0.10        9.37     69.68 o 
  14   5   8        1.17       33.50     88.91 o 
  15   5   8      112.33       32.65     94.82 o 
  16   5   8      134.48       56.34     87.28 o 
   0   6   8     8610.78     8438.96    162.99 o 
   1   6   8        1.08      -28.06     56.12 o 
   2   6   8     1042.27      910.99     76.95 o 
   3   6   8      826.72      889.88     79.28 o 
   4   6   8     5036.37     4656.46    138.52 o 
   5   6   8       50.00       60.85     44.84 o 
   6   6   8     6743.17     6722.35    149.31 o 
   7   6   8        0.01      -21.25     78.92 o 
   8   6   8     3027.91     3154.55    150.11 o 
   9   6   8       16.32      -25.37     58.18 o 
  10   6   8     4714.06     4534.98    130.74 o 
  11   6   8      335.91      294.22     77.64 o 
  12   6   8      913.11      873.89    100.42 o 
  13   6   8     1846.11     1817.25    129.64 o 
  14   6   8     1335.46     1379.03    112.23 o 
  15   6   8       17.35       24.41     70.93 o 
  16   6   8      932.20      857.79    138.32 o 
   1   7   8      137.07      265.32     51.28 o 
   2   7   8     1014.63     1082.14     96.25 o 
   3   7   8      551.53      711.46     89.53 o 
   4   7   8      479.63      435.82     51.45 o 
   5   7   8      106.06      115.48     41.89 o 
   6   7   8      616.38      717.30     69.86 o 
   7   7   8       54.13       37.59     85.99 o 
   8   7   8      490.12      544.66     84.34 o 
   9   7   8      582.50      728.00     93.11 o 
  10   7   8        7.04       39.56     73.72 o 
  11   7   8     1044.44      760.88    138.98 o 
  12   7   8      518.33      524.11     97.40 o 
  13   7   8        1.60      -41.12     82.24 o 
  14   7   8     1660.70     1466.51    121.50 o 
  15   7   8      101.26       18.79     73.85 o 
   0   8   8     2284.33     2379.29    111.53 o 
   1   8   8      907.27      957.70     70.35 o 
   2   8   8     4906.13     4951.62     90.60 o 
   3   8   8      942.40      994.37     66.75 o 
   4   8   8      215.38      137.36     42.68 o 
   5   8   8       32.58       12.88     67.18 o 
   6   8   8     1442.08     1356.06     83.69 o 
   7   8   8       91.33      137.69     62.88 o 
   8   8   8     2593.37     2590.20    104.09 o 
   9   8   8      463.33      498.34     97.86 o 
  10   8   8     1477.69     1465.18    113.40 o 
  11   8   8      167.52      138.45    108.47 o 
  12   8   8      619.36      927.32    141.72 o 
  13   8   8      122.45      218.40     88.24 o 
  14   8   8      587.06      619.32    129.41 o 
  15   8   8       13.14      -15.89    103.79 o 
   1   9   8      127.18       33.86     74.85 o 
   2   9   8      694.87      697.13     83.67 o 
   3   9   8      610.46      533.93     71.53 o 
   4   9   8       50.83       21.64     44.19 o 
   5   9   8      239.48      272.55     52.82 o 
   6   9   8      683.09      614.53     65.43 o 
   7   9   8       36.56       25.23     65.03 o 
   8   9   8      301.57      279.47     71.20 o 
   9   9   8      252.46      273.65     67.31 o 
  10   9   8     1635.60     1414.88    148.74 o 
  11   9   8       17.90       14.05     74.88 o 
  12   9   8      437.88      332.19     84.28 o 
  13   9   8        1.62       75.24     80.58 o 
  14   9   8        1.43        3.70     97.95 o 
   0  10   8     9204.81     9511.92    232.39 o 
   1  10   8       63.44       77.11     66.86 o 
   2  10   8     5510.33     5727.05    158.99 o 
   3  10   8      124.59      131.44     62.44 o 
   4  10   8     4582.96     4395.21    103.14 o 
   5  10   8       10.63        3.06     53.26 o 
   6  10   8     1948.56     1821.19     86.30 o 
   7  10   8      557.52      505.79     70.30 o 
   8  10   8     4501.68     4377.08    118.57 o 
   9  10   8       69.46       53.21     74.95 o 
  10  10   8     3443.75     3284.87    165.65 o 
  11  10   8       21.81      122.10     69.87 o 
  12  10   8     2005.29     1762.68    125.39 o 
  13  10   8        2.18        1.15     67.58 o 
   1  11   8      493.18      495.53     75.51 o 
   2  11   8       60.97       23.29     65.19 o 
   3  11   8       81.55       94.62     54.23 o 
   4  11   8        9.12      -23.17     46.33 o 
   5  11   8      214.39      184.75     60.86 o 
   6  11   8      241.66      231.08     44.87 o 
   7  11   8       36.72      -34.43     68.86 o 
   8  11   8       14.77        4.96     57.76 o 
   9  11   8        3.09       85.59     79.63 o 
  10  11   8        6.22      -11.27     75.15 o 
  11  11   8        3.75       51.03     57.24 o 
  12  11   8      138.81      231.53    102.88 o 
   0  12   8       51.37       84.42     88.82 o 
   1  12   8      194.40      167.21     68.37 o 
   2  12   8       20.10      -31.05     72.65 o 
   3  12   8     2804.28     2790.63     92.48 o 
   4  12   8       69.19      126.26     61.23 o 
   5  12   8      172.05       91.77     51.90 o 
   6  12   8      150.69      103.18     62.99 o 
   7  12   8       54.95       80.32     65.46 o 
   8  12   8       11.40       41.36     67.64 o 
   9  12   8      168.08       47.90     74.07 o 
  10  12   8      117.06       51.58     73.91 o 
  11  12   8      138.73      268.33     75.48 o 
   1  13   8       56.43       41.71     58.59 o 
   2  13   8      294.04      266.04     84.20 o 
   3  13   8      265.81      242.66     51.06 o 
   4  13   8      120.02      108.13     62.32 o 
   5  13   8      145.46      132.44     58.11 o 
   6  13   8        5.37       85.20     54.49 o 
   7  13   8      120.88      116.96     66.80 o 
   8  13   8       85.18      128.03     71.75 o 
   9  13   8        2.74       -5.14     68.45 o 
  10  13   8      340.75      211.44     76.80 o 
   0  14   8     1677.84     2039.61    288.44 o 
   1  14   8       22.35       32.76     68.79 o 
   2  14   8     2211.52     2285.18    103.20 o 
   3  14   8       82.09      138.92     48.90 o 
   4  14   8     1696.80     1721.20     91.78 o 
   5  14   8       75.12       84.27     58.06 o 
   6  14   8     1021.42      860.59    118.82 o 
   7  14   8       90.58       37.33     71.70 o 
   8  14   8     1037.93     1216.09    186.33 o 
   1  15   8       78.89       97.09     75.99 o 
   2  15   8      374.00      255.26     70.08 o 
   3  15   8      176.73      102.79     56.18 o 
   4  15   8       23.43      -26.13     52.77 o 
   5  15   8       17.90       -9.84     53.70 o 
   6  15   8       31.38      -33.81     67.61 o 
   0  16   8     1502.98     1599.29    170.35 o 
   1  16   8       33.94        0.31     85.08 o 
   2  16   8     1089.17     1155.70    126.68 o 
   1   1   9     1415.14     1473.87     58.48 o 
   2   1   9      462.84      509.21     50.02 o 
   3   1   9     2067.14     2184.62     87.33 o 
   4   1   9        3.29       20.73     46.03 o 
   5   1   9     2572.81     2964.43     90.10 o 
   6   1   9     3217.68     3254.70     94.21 o 
   7   1   9     5123.25     5270.88    125.64 o 
   8   1   9      181.32      246.78     62.53 o 
   9   1   9      440.32      546.12     77.14 o 
  10   1   9      237.28      375.55     70.16 o 
  11   1   9      133.04      100.77     77.24 o 
  12   1   9     1136.60     1124.87     76.83 o 
  13   1   9      268.89      230.08     82.38 o 
  14   1   9      111.34      241.94     73.00 o 
  15   1   9      574.78      740.90     85.47 o 
  16   1   9      175.72       94.27     94.56 o 
   0   2   9      258.36      359.91     54.15 o 
   1   2   9    17371.23    16976.21    274.08 o 
   2   2   9     1232.79      979.97     60.17 o 
   3   2   9    22340.65    23113.60    248.09 o 
   4   2   9      471.61      313.26     46.99 o 
   5   2   9    13527.54    13871.10    184.43 o 
   6   2   9     6524.73     6352.54    149.55 o 
   7   2   9    24406.45    24746.11    406.54 o 
   8   2   9       45.97      -31.63     63.26 o 
   9   2   9    12477.23    12769.55    228.60 o 
  10   2   9     3218.79     3418.38    124.00 o 
  11   2   9      124.75      108.34     64.55 o 
  12   2   9     1916.35     2113.34    105.56 o 
  13   2   9     4850.37     5058.77    133.01 o 
  14   2   9      724.48      690.35     69.84 o 
  15   2   9     3181.16     3210.91    166.33 o 
  16   2   9       14.59       24.77     81.05 o 
   1   3   9      410.21      402.29     31.92 o 
   2   3   9      470.82      372.30     60.37 o 
   3   3   9      703.05      562.89     59.60 o 
   4   3   9     1216.13     1306.98     44.62 o 
   5   3   9        1.96       -4.22     44.24 o 
   6   3   9      511.44      545.90     63.87 o 
   7   3   9       42.60       44.85     68.12 o 
   8   3   9       29.90       36.57     82.69 o 
   9   3   9      290.53      360.80     95.44 o 
  10   3   9      784.44      767.33    118.86 o 
  11   3   9      322.57      327.95     83.97 o 
  12   3   9     1187.17     1392.68    126.34 o 
  13   3   9      246.19      386.81     76.28 o 
  14   3   9      349.91      358.43     88.68 o 
  15   3   9      267.16      251.96     83.28 o 
  16   3   9       38.69       16.48    110.78 o 
   0   4   9     1145.90     1210.23     61.38 o 
   1   4   9     1830.87     1826.39     91.92 o 
   2   4   9      859.61      900.61     88.40 o 
   3   4   9    16117.45    15519.64    245.73 o 
   4   4   9    11758.99    12485.29    174.35 o 
   5   4   9    11908.91    11346.67    137.81 o 
   6   4   9     4302.60     4284.80    131.67 o 
   7   4   9     3547.61     3701.68    113.28 o 
   8   4   9     1449.99     1609.14    110.49 o 
   9   4   9     2473.66     2422.92    115.29 o 
  10   4   9      531.34      514.99     84.90 o 
  11   4   9     4703.04     4714.83    155.19 o 
  12   4   9      296.06      225.87     87.26 o 
  13   4   9     3195.25     3477.52    244.66 o 
  14   4   9      238.53      269.07     93.32 o 
  15   4   9      780.25      600.65    154.48 o 
  16   4   9       52.66      -59.95    119.90 o 
   1   5   9      386.83      389.43     49.15 o 
   2   5   9     2424.77     2416.23     96.09 o 
   3   5   9      731.43      737.40     82.34 o 
   4   5   9      338.59      730.05    153.94 o 
   5   5   9        2.33       -4.13     54.50 o 
   6   5   9      983.01     1092.20     73.50 o 
   7   5   9     1653.82     1673.98     82.30 o 
   8   5   9       92.54      109.81     60.07 o 
   9   5   9       94.69      161.96     85.25 o 
  10   5   9     1246.79     1401.54    125.28 o 
  11   5   9      466.94      339.33     92.42 o 
  12   5   9      544.55      503.67     93.44 o 
  13   5   9     1614.57     1506.46    114.36 o 
  14   5   9       11.21       22.16     77.21 o 
  15   5   9      806.64      929.35    138.95 o 
  16   5   9      144.43      269.51    119.42 o 
   0   6   9      766.62      706.70     75.36 o 
   1   6   9     3610.68     3511.12     88.57 o 
   2   6   9     3082.27     3113.38    101.52 o 
   3   6   9     6603.90     6430.78    158.34 o 
   4   6   9       32.53       12.29     69.49 o 
   5   6   9     4737.71     4561.86    186.53 o 
   6   6   9      179.82      203.27     57.93 o 
   7   6   9     2378.86     2243.74    132.61 o 
   8   6   9        4.76      -41.23     82.47 o 
   9   6   9     2718.96     2768.13    146.61 o 
  10   6   9     1255.74     1190.28     82.53 o 
  11   6   9      396.23      383.99     78.94 o 
  12   6   9       78.39      176.92     75.32 o 
  13   6   9      431.13      598.55     95.61 o 
  14   6   9      528.45      723.06    114.57 o 
  15   6   9      365.03      582.74    130.90 o 
   1   7   9        5.81      -25.46     50.92 o 
   2   7   9       92.21       63.13     73.16 o 
   3   7   9     1724.14     1769.88    117.85 o 
   4   7   9      198.01      277.99     81.91 o 
   5   7   9        0.47       11.86     51.17 o 
   6   7   9       79.36       87.06     57.93 o 
   7   7   9       10.40      -31.27     62.54 o 
   8   7   9       57.78       41.72     72.87 o 
   9   7   9       19.98       71.76     71.04 o 
  10   7   9      353.52      318.63     91.66 o 
  11   7   9     1384.80     1310.11    119.13 o 
  12   7   9      326.98      383.57     97.87 o 
  13   7   9      102.68      146.98    108.13 o 
  14   7   9       63.01      265.93    104.21 o 
  15   7   9       21.44      -41.46     82.92 o 
   0   8   9       41.02       -5.91     58.42 o 
   1   8   9    10505.47    10546.29    148.93 o 
   2   8   9      791.48      793.16     80.39 o 
   3   8   9     6047.58     6035.11    174.98 o 
   4   8   9     5323.88     4891.98    176.83 o 
   5   8   9     2871.39     2811.94    116.35 o 
   6   8   9     1173.07     1268.29     80.66 o 
   7   8   9     8275.84     8211.04    159.54 o 
   8   8   9      343.68      284.27     59.46 o 
   9   8   9     4500.57     4076.21    187.75 o 
  10   8   9       12.24       71.89     85.93 o 
  11   8   9     2159.07     2254.93    128.54 o 
  12   8   9      552.25      607.30     91.17 o 
  13   8   9     1729.61     1660.55    125.42 o 
  14   8   9      234.03      399.99    125.02 o 
   1   9   9      385.72      402.45     68.35 o 
   2   9   9       50.41       69.76     32.19 o 
   3   9   9     1750.69     1804.10    105.86 o 
   4   9   9      118.10       52.56     74.70 o 
   5   9   9       59.95       45.84     36.35 o 
   6   9   9        2.43        2.85     42.58 o 
   7   9   9      688.84      687.09     67.30 o 
   8   9   9        1.49       22.80     53.59 o 
   9   9   9       70.75       45.39     63.59 o 
  10   9   9      608.94      747.08     88.84 o 
  11   9   9        2.65       24.02     69.63 o 
  12   9   9      505.31      609.06     96.49 o 
  13   9   9      472.62      469.95    112.80 o 
   0  10   9      329.58      331.00     73.48 o 
   1  10   9       97.69       84.32     62.23 o 
   2  10   9      654.38      630.92     51.33 o 
   3  10   9     2686.49     2549.76     96.42 o 
   4  10   9      286.34      243.98     49.96 o 
   5  10   9        0.46      -18.07     36.14 o 
   6  10   9       31.69      -17.37     49.06 o 
   7  10   9        1.20       42.64     59.39 o 
   8  10   9      521.48      536.06     65.38 o 
   9  10   9      156.91      211.70     67.21 o 
  10  10   9       46.62       -4.67     73.17 o 
  11  10   9      560.61      428.70     93.90 o 
  12  10   9       49.12      106.85     71.84 o 
  13  10   9      122.49       74.29     93.97 o 
   1  11   9       73.01       19.54     70.17 o 
   2  11   9      130.05      108.89     42.25 o 
   3  11   9       47.86      -15.00     43.67 o 
   4  11   9      108.52       74.01     43.26 o 
   5  11   9       73.08       93.29     41.90 o 
   6  11   9       27.70       40.72     33.79 o 
   7  11   9      149.37      182.47     61.09 o 
   8  11   9        3.38      -13.62     58.36 o 
   9  11   9        3.96       69.68     65.41 o 
  10  11   9       33.21      150.35     99.70 o 
  11  11   9      187.16      104.28     69.77 o 
  12  11   9       20.46       -4.35     83.86 o 
   0  12   9      755.67      799.29     97.46 o 
   1  12   9     4505.76     4688.60    152.03 o 
   2  12   9      696.72      663.52     73.02 o 
   3  12   9     1673.20     1839.84    118.86 o 
   4  12   9      875.92     1017.09     85.49 o 
   5  12   9     1625.25     1603.52    103.51 o 
   6  12   9      184.77      138.41     51.45 o 
   7  12   9     1305.32     1298.69     88.73 o 
   8  12   9      138.69      136.17     66.50 o 
   9  12   9     2218.09     1815.11    226.51 o 
  10  12   9      115.90      147.40     65.39 o 
  11  12   9      780.63      721.68    123.36 o 
   1  13   9      238.48      271.92     78.73 o 
   2  13   9       83.86      111.66     79.86 o 
   3  13   9      590.20      662.19     60.38 o 
   4  13   9      115.68      104.19     60.35 o 
   5  13   9      303.80      251.45     57.62 o 
   6  13   9       10.42       66.55     48.18 o 
   7  13   9       28.05        3.28     57.74 o 
   8  13   9      163.88       96.16     70.27 o 
   9  13   9       81.78      -14.81    109.20 o 
   0  14   9      387.13      395.19    126.40 o 
   1  14   9      340.08      443.82     80.00 o 
   2  14   9      194.63      102.28     44.36 o 
   3  14   9     1524.24     1409.07     79.97 o 
   4  14   9       72.11      117.99     63.70 o 
   5  14   9      554.82      597.89     83.72 o 
   6  14   9      210.17      211.50     71.42 o 
   7  14   9       14.64      -27.95     98.14 o 
   1  15   9       38.11       61.47     80.81 o 
   2  15   9       17.99       52.66     42.81 o 
   3  15   9        6.97      -25.52     51.05 o 
   4  15   9       15.25       -0.95     73.83 o 
   5  15   9      112.35      273.49     92.10 o 
   0   0  10    12337.28    11342.16    311.56 o 
   1   0  10    19033.99    18818.28    379.99 o 
   2   0  10     1621.60     1464.07     99.36 o 
   3   0  10     2249.74     1971.08    125.86 o 
   4   0  10      501.52      447.22     73.94 o 
   5   0  10      651.90      721.84     90.21 o 
   6   0  10     1950.04     1975.22    133.59 o 
   7   0  10    25161.60    27093.65    526.77 o 
   8   0  10    13173.26    13360.15    300.92 o 
   9   0  10     9347.41     9537.09    313.05 o 
  10   0  10      313.27      364.67    110.70 o 
  11   0  10     4623.65     4702.82    171.04 o 
  12   0  10       61.41      -45.95     91.90 o 
  13   0  10     3385.71     3538.49    172.24 o 
  14   0  10     1463.09     1954.04    148.62 o 
  15   0  10     1855.20     2012.56    144.55 o 
  16   0  10     2703.17     2697.57    180.46 o 
   1   1  10        0.50      -17.50     34.99 o 
   2   1  10     1785.59     1961.77     65.46 o 
   3   1  10     1135.23     1275.75     64.32 o 
   4   1  10      997.38     1134.54     72.94 o 
   5   1  10       79.13      100.95     52.92 o 
   6   1  10        0.62       87.63     55.87 o 
   7   1  10     1067.13     1239.48     78.69 o 
   8   1  10     1448.99     1492.00     77.08 o 
   9   1  10      320.38      261.09     68.71 o 
  10   1  10      301.72      405.92     70.47 o 
  11   1  10     1792.32     1721.07     88.81 o 
  12   1  10      203.66      241.23     59.69 o 
  13   1  10      114.33       86.07     62.79 o 
  14   1  10      300.58      316.39     67.58 o 
  15   1  10      471.00      449.06     76.35 o 
  16   1  10      289.60      230.06     88.49 o 
   0   2  10     1149.65     1209.18     81.88 o 
   1   2  10     1746.53     1783.13     64.94 o 
   2   2  10     2755.88     2763.48     74.69 o 
   3   2  10     5405.04     5878.83     95.75 o 
   4   2  10     3501.19     3398.87     83.18 o 
   5   2  10     1227.10     1320.72     74.16 o 
   6   2  10      408.04      505.41     61.96 o 
   7   2  10      990.23     1045.69     88.67 o 
   8   2  10      751.96      768.26     97.66 o 
   9   2  10      134.64      209.79     86.94 o 
  10   2  10      425.78      548.39     82.24 o 
  11   2  10        6.01       15.35     48.46 o 
  12   2  10      246.25      265.74     57.40 o 
  13   2  10       65.65       37.35     60.21 o 
  14   2  10      151.30       38.88     72.29 o 
  15   2  10      148.58       83.12     81.40 o 
  16   2  10      104.79       -4.79     78.08 o 
   1   3  10        2.67       18.29     34.16 o 
   2   3  10     1430.42     1451.61     98.16 o 
   3   3  10      148.83      207.86     46.25 o 
   4   3  10      251.67      235.85     42.53 o 
   5   3  10     1032.05     1057.15     72.16 o 
   6   3  10        1.25       15.63     43.72 o 
   7   3  10     2460.00     2596.95    117.76 o 
   8   3  10     2725.40     2949.03    121.22 o 
   9   3  10      233.30      246.63     95.08 o 
  10   3  10     1414.61     1462.22    121.80 o 
  11   3  10       83.79      153.38     73.96 o 
  12   3  10     4984.69     4879.41    177.57 o 
  13   3  10      293.91      404.09     97.56 o 
  14   3  10      824.08      780.16    115.09 o 
  15   3  10      438.98      652.26    100.23 o 
  16   3  10      219.28      135.39    122.63 o 
   0   4  10     5753.15     5419.30    157.46 o 
   1   4  10    16700.71    16714.20    276.35 o 
   2   4  10     1743.14     1224.23    200.28 o 
   3   4  10     1600.10     1567.89     87.43 o 
   4   4  10    12864.36    12946.65    179.51 o 
   5   4  10     3266.82     3022.84     83.08 o 
   6   4  10      705.96      808.43     66.36 o 
   7   4  10     3516.42     3354.08    113.68 o 
   8   4  10     9636.00    10038.46    203.23 o 
   9   4  10     6580.40     6611.89    153.92 o 
  10   4  10      180.99      159.13     75.10 o 
  11   4  10     2796.00     2874.10    140.58 o 
  12   4  10      563.57      416.61    104.12 o 
  13   4  10     1366.11     1499.14    128.95 o 
  14   4  10      497.17      571.21     93.86 o 
  15   4  10      814.89     1135.53    214.04 o 
  16   4  10      962.18     1115.48    147.42 o 
   1   5  10        6.15       -1.44     65.05 o 
   2   5  10      131.88      140.55     62.37 o 
   3   5  10      288.56      260.51     67.05 o 
   4   5  10        2.37      -25.10     56.45 o 
   5   5  10       48.29       42.96     55.53 o 
   6   5  10      110.01       34.28     59.98 o 
   7   5  10        0.17       25.05     35.43 o 
   8   5  10       12.39       51.70     54.84 o 
   9   5  10        0.39      -33.26     66.52 o 
  10   5  10      304.59      280.60     74.92 o 
  11   5  10      264.28      329.15     76.95 o 
  12   5  10        1.70      -35.00     70.00 o 
  13   5  10       12.63       26.13     90.77 o 
  14   5  10      100.13      149.82     87.30 o 
  15   5  10       68.63      148.05    124.40 o 
   0   6  10      715.62      651.62    143.92 o 
   1   6  10     1749.33     1701.88     83.80 o 
   2   6  10     4913.02     4568.33    154.79 o 
   3   6  10     8081.69     7959.25    221.93 o 
   4   6  10     1290.47     1418.83    110.06 o 
   5   6  10     4850.23     4497.46    180.15 o 
   6   6  10      823.89      764.65    111.24 o 
   7   6  10     2803.01     2970.41    122.72 o 
   8   6  10     1033.22     1227.10     98.87 o 
   9   6  10     2148.35     2108.17    120.65 o 
  10   6  10       27.89       87.25     62.71 o 
  11   6  10       20.12       48.00     56.13 o 
  12   6  10      636.86      360.08    101.92 o 
  13   6  10      445.53      378.07     94.12 o 
  14   6  10      637.69      541.48     99.59 o 
  15   6  10      367.36      323.79    109.74 o 
   1   7  10       71.11       95.11     50.00 o 
   2   7  10     1731.71     1745.22     86.67 o 
   3   7  10       26.55       33.21     77.09 o 
   4   7  10      384.38      393.85     93.33 o 
   5   7  10      260.72      143.01     51.47 o 
   6   7  10       14.92       37.00     83.17 o 
   7   7  10     1351.50     1351.19    129.07 o 
   8   7  10     1007.47     1101.98     89.44 o 
   9   7  10      684.08      790.68     89.11 o 
  10   7  10      125.05      169.63     86.52 o 
  11   7  10     2744.10     2791.64    180.20 o 
  12   7  10      944.06      959.04     94.31 o 
  13   7  10      336.08      244.96     89.20 o 
  14   7  10      424.99      128.30    112.86 o 
   0   8  10     1380.93     1184.97     56.19 o 
   1   8  10     4969.40     4739.56    114.90 o 
   2   8  10       56.92       33.97     71.95 o 
   3   8  10     1585.81     1747.61    122.58 o 
   4   8  10     3638.50     3633.53    135.59 o 
   5   8  10      233.60      209.37     65.60 o 
   6   8  10     1068.76     1026.02    113.18 o 
   7   8  10      208.21      155.72     48.69 o 
   8   8  10     1237.00     1059.52     65.84 o 
   9   8  10      356.38      310.92     71.40 o 
  10   8  10      550.36      399.20     96.58 o 
  11   8  10      481.22      378.95     95.01 o 
  12   8  10       38.57       -2.72     68.38 o 
  13   8  10       99.58      142.50     91.13 o 
  14   8  10      108.18       83.56    101.75 o 
   1   9  10        1.76       19.82     56.67 o 
   2   9  10      271.81      256.83     91.09 o 
   3   9  10       67.17       52.78     68.73 o 
   4   9  10      972.28      580.40    139.01 o 
   5   9  10       44.67       61.01     54.00 o 
   6   9  10      270.38      301.47     80.56 o 
   7   9  10      400.90      346.12     92.49 o 
   8   9  10      294.21      205.97     62.38 o 
   9   9  10      118.00       97.46     69.55 o 
  10   9  10      148.13      162.78     64.65 o 
  11   9  10       51.24       48.70     58.93 o 
  12   9  10       29.91       40.51     82.55 o 
  13   9  10      150.33      169.77    106.38 o 
   0  10  10     4856.66     4745.47    279.12 o 
   1  10  10     7297.53     7350.58    215.30 o 
   2  10  10     3586.77     3408.99    123.51 o 
   3  10  10     2928.32     2960.60    129.80 o 
   4  10  10       34.89       88.36     62.91 o 
   5  10  10      193.20      274.54     61.09 o 
   6  10  10     2159.46     2270.18    213.20 o 
   7  10  10     2624.31     2177.68    162.78 o 
   8  10  10     2200.19     1908.72    191.92 o 
   9  10  10     1348.12     1257.69    211.37 o 
  10  10  10     1194.64     1193.48    125.96 o 
  11  10  10      403.18      402.13     73.97 o 
  12  10  10      153.57      117.94     63.98 o 
   1  11  10       11.44       56.16     59.69 o 
   2  11  10      943.60      896.94     61.95 o 
   3  11  10       18.70       85.06     63.50 o 
   4  11  10       60.82      109.87     75.01 o 
   5  11  10        0.25       30.64     72.96 o 
   6  11  10      121.08      -18.70     82.32 o 
   7  11  10        1.04        9.60     44.55 o 
   8  11  10        4.22        9.04     46.70 o 
   9  11  10      749.21      459.88    115.90 o 
  10  11  10      422.21      217.91     84.46 o 
  11  11  10      393.06      418.53    111.24 o 
   0  12  10      363.51      529.22    125.84 o 
   1  12  10      187.06      138.00     63.33 o 
   2  12  10     1044.28     1032.50    106.17 o 
   3  12  10        0.62       -4.50     35.47 o 
   4  12  10       81.67      226.30     98.95 o 
   5  12  10        0.47       62.59     79.20 o 
   6  12  10        2.92      -23.47     53.65 o 
   7  12  10        4.27       71.52     65.90 o 
   8  12  10      288.56      193.56     84.55 o 
   9  12  10       77.52      -12.48    117.15 o 
  10  12  10      351.25      581.79    134.42 o 
   1  13  10        5.41      -27.04     54.08 o 
   2  13  10        0.18        3.80     42.85 o 
   3  13  10        1.16       58.15     56.38 o 
   4  13  10       23.69       53.65     64.03 o 
   5  13  10       48.88        2.14     38.07 o 
   6  13  10      228.88      301.11    106.45 o 
   7  13  10        5.44       25.46    106.61 o 
   8  13  10        0.98       77.90     93.07 o 
   9  13  10      136.83      218.93    108.27 o 
   0  14  10      616.60      736.52    398.22 o 
   1  14  10      954.09      889.80     91.68 o 
   2  14  10     1224.12     1193.04    111.70 o 
   3  14  10       23.05       35.80     38.04 o 
   4  14  10      870.35      961.51     98.14 o 
   5  14  10      358.57      428.30    130.54 o 
   6  14  10      405.46      399.14    109.61 o 
   7  14  10      188.50      178.45    110.97 o 
   1  15  10      211.67      198.58     88.53 o 
   2  15  10       34.89       82.95     70.26 o 
   3  15  10      284.23      317.88     94.10 o 
   4  15  10       16.18      122.99     91.18 o 
   1   1  11     1682.96     1664.13     78.13 o 
   2   1  11      171.45      180.35     60.43 o 
   3   1  11      558.70      579.58     55.34 o 
   4   1  11      687.03      823.30     70.18 o 
   5   1  11        0.32       -4.29     54.48 o 
   6   1  11       10.98      -28.44     56.88 o 
   7   1  11        7.95       88.28     63.23 o 
   8   1  11     3409.14     3560.38    131.90 o 
   9   1  11      327.60      257.29     73.45 o 
  10   1  11       92.43       84.52     69.17 o 
  11   1  11      325.06      308.55     57.28 o 
  12   1  11      110.68      107.61     56.63 o 
  13   1  11       80.42      -12.95     58.41 o 
  14   1  11      763.48      805.71     84.82 o 
  15   1  11      142.07      255.60    100.53 o 
  16   1  11      565.24      426.58     90.29 o 
   0   2  11    23508.24    22536.46    604.13 o 
   1   2  11     3706.95     3786.57     80.18 o 
   2   2  11     8198.75     7662.89    155.32 o 
   3   2  11     3891.05     3893.53    118.59 o 
   4   2  11     3746.76     3357.44     88.90 o 
   5   2  11     2509.06     2452.44     97.53 o 
   6   2  11     7352.19     7531.19    148.78 o 
   7   2  11     1259.50     1410.24     93.64 o 
   8   2  11    10572.06    11146.60    221.68 o 
   9   2  11     1625.42     1677.25    114.51 o 
  10   2  11      956.03     1205.17    112.97 o 
  11   2  11     1412.01     1469.60     88.53 o 
  12   2  11     4424.87     4705.96    189.29 o 
  13   2  11      753.49      963.51    162.46 o 
  14   2  11     2304.21     2132.71    176.96 o 
  15   2  11      474.99      453.81    100.05 o 
   1   3  11       47.99       41.06     39.91 o 
   2   3  11      128.39       70.08     62.40 o 
   3   3  11      358.85      387.35     38.57 o 
   4   3  11        0.19       16.06     31.42 o 
   5   3  11        4.00        2.67     38.30 o 
   6   3  11       16.05       19.99     47.39 o 
   7   3  11      182.28      330.91     77.32 o 
   8   3  11      306.44      366.82     79.65 o 
   9   3  11      500.92      486.77     85.82 o 
  10   3  11       25.20      -39.89     79.79 o 
  11   3  11      702.04      546.71     90.38 o 
  12   3  11       76.11       79.24     77.28 o 
  13   3  11       12.63       67.82     92.56 o 
  14   3  11      384.86      548.80     97.29 o 
  15   3  11       46.70       74.19     81.18 o 
   0   4  11     1470.26     1333.38     62.25 o 
   1   4  11     3475.62     3467.29    116.33 o 
   2   4  11     5517.42     5493.43    148.12 o 
   3   4  11     3732.36     3211.90    163.21 o 
   4   4  11    14637.72    14416.13    217.14 o 
   5   4  11     1293.81     1402.01     90.02 o 
   6   4  11     2944.15     2893.20     68.24 o 
   7   4  11       30.61        8.57     55.54 o 
   8   4  11      243.25      146.71     76.99 o 
   9   4  11       89.12       94.73     71.50 o 
  10   4  11      117.57      109.04     72.65 o 
  11   4  11      897.24      875.14     90.06 o 
  12   4  11      583.80      926.09     98.57 o 
  13   4  11      323.66      110.45    148.93 o 
  14   4  11      522.29      565.68    103.97 o 
  15   4  11      137.19       -4.70    158.45 o 
   1   5  11       50.63       62.80     71.20 o 
   2   5  11      346.56      195.12     69.80 o 
   3   5  11      236.13      217.38     86.24 o 
   4   5  11       13.10       -4.13     48.31 o 
   5   5  11      724.61      761.27     84.93 o 
   6   5  11     1041.90     1077.77    140.07 o 
   7   5  11        0.90      -14.84     57.39 o 
   8   5  11      493.31      492.76     66.04 o 
   9   5  11        0.65       10.90     57.77 o 
  10   5  11      206.80      240.82     74.58 o 
  11   5  11      740.63      633.17     80.56 o 
  12   5  11      273.32      285.07     92.59 o 
  13   5  11       19.77      -45.97     91.93 o 
  14   5  11      348.75      413.29     93.83 o 
  15   5  11       26.08      112.43     85.94 o 
   0   6  11     5829.57     5630.85    334.20 o 
   1   6  11     1229.35     1256.00     91.94 o 
   2   6  11      831.53      887.41     85.48 o 
   3   6  11     1657.52     1726.85    102.50 o 
   4   6  11     2274.21     2177.50    110.14 o 
   5   6  11     3623.50     3561.96    116.49 o 
   6   6  11      876.77      831.64    106.20 o 
   7   6  11      586.04      431.90     53.01 o 
   8   6  11     1292.38     1368.12    113.64 o 
   9   6  11      909.36      915.99    106.86 o 
  10   6  11     1554.23     1612.67    133.80 o 
  11   6  11        4.87      -26.49     52.98 o 
  12   6  11     1599.20     1393.25    118.16 o 
  13   6  11        6.29       26.73     79.15 o 
  14   6  11      472.42      368.14     97.41 o 
   1   7  11      562.37      527.02     53.94 o 
   2   7  11      683.39      645.04     94.36 o 
   3   7  11      513.50      544.18     82.64 o 
   4   7  11      426.80      348.37     92.26 o 
   5   7  11       27.05       35.10     52.49 o 
   6   7  11       42.33       21.01     96.08 o 
   7   7  11       83.28       -7.23     77.93 o 
   8   7  11      122.80       99.43     52.19 o 
   9   7  11       13.92      -26.58     67.23 o 
  10   7  11      320.47      297.53     95.19 o 
  11   7  11      210.24      195.24    101.34 o 
  12   7  11      716.73      928.22    214.00 o 
  13   7  11        9.03      141.35     92.37 o 
  14   7  11       81.92       44.90     84.06 o 
   0   8  11     4949.98     5028.03    287.17 o 
   1   8  11     1259.26      993.63    100.05 o 
   2   8  11    12053.42    11861.45    229.76 o 
   3   8  11     1083.41     1134.19    103.13 o 
   4   8  11     5296.94     5046.21    156.90 o 
   5   8  11     1118.59      694.40    166.81 o 
   6   8  11     5452.06     5663.36    170.68 o 
   7   8  11      461.06      435.06    102.58 o 
   8   8  11     3908.47     3622.44    276.56 o 
   9   8  11       83.70      -28.90     57.79 o 
  10   8  11      979.64      954.48    107.40 o 
  11   8  11      421.81      340.67    101.99 o 
  12   8  11      522.16      597.25    102.01 o 
  13   8  11      779.49      702.75    127.75 o 
   1   9  11      754.08      662.67    125.01 o 
   2   9  11      136.88      182.66     61.36 o 
   3   9  11      764.14      758.56     90.50 o 
   4   9  11        2.79      -40.58     81.17 o 
   5   9  11       19.03        6.12     49.66 o 
   6   9  11       31.56       14.86     74.84 o 
   7   9  11       44.77       31.16     89.21 o 
   8   9  11      319.68      337.74    103.53 o 
   9   9  11       22.74       38.76     49.11 o 
  10   9  11     1453.47     1371.13    134.06 o 
  11   9  11       67.48       13.62     66.91 o 
  12   9  11     1001.68      617.08    132.31 o 
   0  10  11     3485.04     3359.82    297.70 o 
   1  10  11      339.77      279.54     57.49 o 
   2  10  11       73.57       73.10     59.42 o 
   3  10  11      462.53      383.63     84.03 o 
   4  10  11       19.52       36.81     46.55 o 
   5  10  11       82.41       28.90     54.92 o 
   6  10  11       93.01       16.47     80.06 o 
   7  10  11      333.95      256.86    105.57 o 
   8  10  11      577.23      458.26    109.34 o 
   9  10  11       87.70       85.28     43.74 o 
  10  10  11       42.29       83.97     45.79 o 
  11  10  11      456.98      395.52    124.59 o 
  12  10  11        0.15      -21.56    120.59 o 
   1  11  11      519.95      473.06     60.92 o 
   2  11  11        1.59       54.29     56.85 o 
   3  11  11      353.00      275.55     97.39 o 
   4  11  11       19.61       37.56     74.76 o 
   5  11  11       15.01      -28.91     57.81 o 
   6  11  11      165.76      -36.12     72.24 o 
   7  11  11       36.18      251.07    111.89 o 
   8  11  11       58.52       15.36     96.93 o 
   9  11  11        8.75       -0.29    101.55 o 
  10  11  11        1.26       25.23     78.55 o 
  11  11  11      268.34      208.81    121.54 o 
   0  12  11     3379.84     3196.68    292.40 o 
   1  12  11       14.28       50.12     73.54 o 
   2  12  11     1850.83     1871.26    158.03 o 
   3  12  11      674.05      819.05    109.66 o 
   4  12  11      930.70      926.73     96.58 o 
   5  12  11       20.09       -6.84     82.02 o 
   6  12  11     1811.94     1707.11    155.17 o 
   7  12  11      370.81      304.43    116.08 o 
   8  12  11     2208.45     2262.17    157.80 o 
   9  12  11      169.17      189.55    121.92 o 
   1  13  11      195.87      151.03     37.55 o 
   2  13  11      115.37      195.95     64.96 o 
   3  13  11      298.08      192.13     74.71 o 
   4  13  11      217.20      111.05     80.82 o 
   5  13  11      105.25        8.83     91.21 o 
   6  13  11        4.77      167.87    112.51 o 
   7  13  11      251.01      188.02    100.18 o 
   8  13  11       67.84        8.06     98.15 o 
   0  14  11        9.58       10.92     81.15 o 
   1  14  11       96.83      133.15     78.77 o 
   2  14  11      262.94      211.66     71.65 o 
   3  14  11       15.33       38.85     61.48 o 
   4  14  11      982.40     1089.66    130.50 o 
   5  14  11       82.07       78.95    120.03 o 
   1  15  11        0.44      122.22    129.44 o 
   0   0  12     1411.57     1395.03    198.02 o 
   1   0  12    39955.57    41691.33    954.91 o 
   2   0  12      100.73       97.80    100.05 o 
   3   0  12     7946.71     8170.71    324.81 o 
   4   0  12       56.78      117.50    119.87 o 
   5   0  12     7469.48     7572.00    218.71 o 
   6   0  12      585.75      587.80    139.08 o 
   7   0  12    10741.53    11256.64    353.68 o 
   8   0  12      975.65     1078.26    141.33 o 
   9   0  12     7566.25     8216.77    222.19 o 
  10   0  12     1374.64     1447.38    119.57 o 
  11   0  12    10877.39    11756.98    329.56 o 
  12   0  12        5.68       -4.21     84.67 o 
  13   0  12     3743.20     3795.29    200.60 o 
  14   0  12       13.41      -19.17     81.82 o 
  15   0  12     3225.10     3370.47    144.72 o 
   1   1  12       78.03       47.54     38.58 o 
   2   1  12        4.30      -29.96     59.92 o 
   3   1  12      589.63      732.91     59.62 o 
   4   1  12      305.79      349.93     58.49 o 
   5   1  12      308.83      309.61     72.22 o 
   6   1  12      156.06      156.20     65.07 o 
   7   1  12      446.42      472.22     94.89 o 
   8   1  12       81.43       61.04     67.48 o 
   9   1  12      997.61     1012.89     93.08 o 
  10   1  12       22.49       82.98     64.59 o 
  11   1  12      140.81      188.35     66.94 o 
  12   1  12       34.82       40.08     57.46 o 
  13   1  12      385.40      473.98     62.98 o 
  14   1  12      166.33      228.52     57.92 o 
  15   1  12      316.63      228.57     87.90 o 
   0   2  12     2794.69     2835.52    176.69 o 
   1   2  12     2764.18     2978.25     95.42 o 
   2   2  12      572.64      542.06     72.36 o 
   3   2  12     1408.55     1459.03     90.44 o 
   4   2  12      239.37      261.70     55.47 o 
   5   2  12     2019.81     1914.61     78.12 o 
   6   2  12      578.29      702.22     63.79 o 
   7   2  12        6.24      -23.07     46.13 o 
   8   2  12      249.62      253.26     80.16 o 
   9   2  12      183.47      132.55     76.59 o 
  10   2  12       17.45       16.13     68.69 o 
  11   2  12      666.98      689.24     73.88 o 
  12   2  12      245.11      204.19     94.40 o 
  13   2  12      423.93      229.94     90.15 o 
  14   2  12        2.31      -25.10     79.92 o 
  15   2  12      128.19      229.33     84.84 o 
   1   3  12        0.27      -20.64     45.09 o 
   2   3  12     3360.29     3484.83     82.06 o 
   3   3  12       48.37       79.36     33.40 o 
   4   3  12      134.34      162.99     53.21 o 
   5   3  12      325.58      282.34     44.59 o 
   6   3  12      299.94      256.29     63.95 o 
   7   3  12     1266.65     1305.81     81.72 o 
   8   3  12      910.33     1059.86     98.60 o 
   9   3  12     2818.65     2847.99    129.33 o 
  10   3  12      859.19      953.93    107.59 o 
  11   3  12      134.91      226.59     83.12 o 
  12   3  12      317.49      178.72     89.65 o 
  13   3  12      106.74      175.93     79.98 o 
  14   3  12       44.61      -20.32     93.74 o 
  15   3  12     1055.20     1169.51    105.88 o 
   0   4  12     4114.43     4198.48    102.21 o 
   1   4  12    11314.30    11169.77    199.49 o 
   2   4  12      289.93      364.86     91.22 o 
   3   4  12     6013.07     5709.00    139.86 o 
   4   4  12      336.81      260.27     55.78 o 
   5   4  12     2443.58     2380.90     92.23 o 
   6   4  12      166.81      126.77     39.69 o 
   7   4  12     7387.09     7548.13    177.30 o 
   8   4  12      567.68      650.81     68.58 o 
   9   4  12     2446.03     2626.70    110.84 o 
  10   4  12      349.64      443.09     75.53 o 
  11   4  12     5681.44     5951.31    178.33 o 
  12   4  12     1145.76     1166.66     95.15 o 
  13   4  12     2611.88     2670.09    129.75 o 
  14   4  12        4.86        1.01     76.28 o 
  15   4  12      939.99     1102.90    201.00 o 
   1   5  12     2117.78     2117.40    100.95 o 
   2   5  12      108.64      162.94     98.02 o 
   3   5  12     1075.94      854.10    178.27 o 
   4   5  12       24.23      124.78     66.78 o 
   5   5  12       75.53      177.16     64.19 o 
   6   5  12       77.42      139.07     60.38 o 
   7   5  12      237.72      282.25     61.03 o 
   8   5  12        6.92        2.47     45.82 o 
   9   5  12      109.18      172.19     69.24 o 
  10   5  12      594.57      549.52     82.90 o 
  11   5  12      626.36      531.63     83.06 o 
  12   5  12      425.07      289.98     99.47 o 
  13   5  12        3.51       75.21     86.84 o 
  14   5  12        0.56      -47.32     94.64 o 
   0   6  12     2640.87     2622.48    187.00 o 
   1   6  12     7233.51     6964.02    321.76 o 
   2   6  12      313.90      438.75     86.68 o 
   3   6  12     8303.10     8159.88    173.33 o 
   4   6  12       10.36       51.83     57.88 o 
   5   6  12     3136.38     3166.39    111.05 o 
   6   6  12       13.01      -22.82     64.64 o 
   7   6  12     2776.64     2631.85    109.01 o 
   8   6  12      175.77      272.53     53.45 o 
   9   6  12     2549.16     2515.91    102.39 o 
  10   6  12       16.37       65.66     86.57 o 
  11   6  12     1941.30     2068.88    205.82 o 
  12   6  12      106.16        3.18     53.23 o 
  13   6  12      890.86      717.11    129.45 o 
  14   6  12        3.00       -1.86     69.33 o 
   1   7  12        3.40      -41.07     82.13 o 
   2   7  12     2077.49     1800.34     83.92 o 
   3   7  12        7.83      -35.52     71.03 o 
   4   7  12       10.34      -38.36     76.71 o 
   5   7  12      505.78      463.37     63.64 o 
   6   7  12      169.30      136.96     75.16 o 
   7   7  12      125.72      190.72    109.78 o 
   8   7  12      140.53      139.03     75.55 o 
   9   7  12      965.18      755.81    104.27 o 
  10   7  12      267.24      239.99    111.67 o 
  11   7  12      540.74      533.20    102.67 o 
  12   7  12      354.17      354.41    130.47 o 
  13   7  12      154.61      177.03     94.07 o 
   0   8  12     4577.44     4711.92    222.65 o 
   1   8  12     1106.57     1177.64    177.68 o 
   2   8  12        5.54       31.12     84.18 o 
   3   8  12      808.42      876.62     80.91 o 
   4   8  12      468.90      443.48     84.56 o 
   5   8  12      629.49      553.39     92.72 o 
   6   8  12       82.38        0.74     74.44 o 
   7   8  12      456.31      403.97    104.95 o 
   8   8  12        1.53      -43.02     86.05 o 
   9   8  12      621.09      632.19    121.62 o 
  10   8  12      392.86      264.82     67.37 o 
  11   8  12      441.85      293.04     65.12 o 
  12   8  12      306.60      479.53    146.77 o 
  13   8  12       32.62      111.06     87.97 o 
   1   9  12     1209.54     1396.47    133.05 o 
   2   9  12        0.24       15.40     52.90 o 
   3   9  12      231.42      228.37     80.08 o 
   4   9  12       24.24      -22.04     69.06 o 
   5   9  12       54.58       -2.37     50.68 o 
   6   9  12       11.61       62.35     83.41 o 
   7   9  12       55.83       28.43     78.83 o 
   8   9  12       32.65       53.76     96.14 o 
   9   9  12      348.57      429.04    119.31 o 
  10   9  12      193.92       15.22    105.18 o 
  11   9  12      267.03      231.84    129.25 o 
  12   9  12       17.17       26.70     91.92 o 
   0  10  12        0.26       49.81    192.87 o 
   1  10  12     3330.00     2316.76    370.43 o 
   2  10  12      303.99      267.07     54.41 o 
   3  10  12     2224.83     2211.64    116.15 o 
   4  10  12      599.97      516.53     84.48 o 
   5  10  12     3195.70     2781.92    242.17 o 
   6  10  12      195.90      204.08     82.77 o 
   7  10  12     3672.77     3646.55    181.98 o 
   8  10  12       21.79      105.73     93.30 o 
   9  10  12     3436.71     3485.85    227.97 o 
  10  10  12      195.63      204.62     88.60 o 
  11  10  12      655.72      618.35    132.75 o 
   1  11  12       34.56       -7.08     84.66 o 
   2  11  12        4.55       87.72     51.02 o 
   3  11  12      187.98      121.54     67.40 o 
   4  11  12        0.68       84.86     72.09 o 
   5  11  12        1.65       50.79     55.55 o 
   6  11  12        7.85      -12.13     89.03 o 
   7  11  12       71.87      -34.16    107.98 o 
   8  11  12       30.84      166.05    110.55 o 
   9  11  12      134.65      284.69    102.56 o 
  10  11  12      139.57       37.53    107.49 o 
   0  12  12     2125.09     2552.33    281.66 o 
   1  12  12        1.92      -24.53     49.05 o 
   2  12  12      614.30      477.24    155.31 o 
   3  12  12       30.62       34.85     52.20 o 
   4  12  12      250.71       64.63     74.01 o 
   5  12  12      289.40      594.27    124.06 o 
   6  12  12        1.48      -48.93     97.85 o 
   7  12  12        1.11       22.66    115.22 o 
   8  12  12      392.57      363.14     86.43 o 
   1  13  12      188.12      145.20    104.96 o 
   2  13  12       44.74      -17.84     62.91 o 
   3  13  12      740.07      543.13    118.40 o 
   4  13  12       35.91      -34.51     69.02 o 
   5  13  12        0.52      -28.20     86.67 o 
   6  13  12        1.04      -45.83     91.66 o 
   7  13  12       67.18       99.82    105.08 o 
   0  14  12      250.21      145.20    245.86 o 
   1  14  12      576.59      264.07    165.41 o 
   2  14  12       74.54       17.26    128.77 o 
   3  14  12      728.20      649.09    162.94 o 
   4  14  12       71.32      186.92     95.76 o 
   1   1  13      239.72      244.74     47.05 o 
   2   1  13      608.62      652.87     72.03 o 
   3   1  13        1.94      -32.20     64.40 o 
   4   1  13       41.79      -10.10     56.39 o 
   5   1  13      210.71      273.92     80.71 o 
   6   1  13      115.66       78.55     69.35 o 
   7   1  13      129.98      130.20     54.04 o 
   8   1  13      522.74      496.13     82.03 o 
   9   1  13     1852.28     1968.40    108.42 o 
  10   1  13     2237.94     2522.83    144.31 o 
  11   1  13      134.94       81.20     74.14 o 
  12   1  13      256.60      257.98     82.60 o 
  13   1  13        9.82      -34.69     69.38 o 
  14   1  13      395.31      417.48     90.84 o 
   0   2  13     5972.76     6047.23    169.08 o 
   1   2  13     9932.68    10435.68    204.83 o 
   2   2  13    14278.44    14503.82    266.48 o 
   3   2  13      322.63      412.01     78.80 o 
   4   2  13     7068.57     6932.82    159.38 o 
   5   2  13      124.15      167.05     53.22 o 
   6   2  13     9182.75     9448.48    157.92 o 
   7   2  13     2324.86     2463.40    142.54 o 
   8   2  13      150.20       81.26     62.30 o 
   9   2  13       20.35       47.56     64.54 o 
  10   2  13     5090.34     5536.27    188.22 o 
  11   2  13       45.97        0.96     69.64 o 
  12   2  13     3681.58     3847.42    157.08 o 
  13   2  13      174.56      209.81    104.57 o 
  14   2  13     2143.54     2313.16    134.98 o 
   1   3  13     1091.09     1208.76     64.10 o 
   2   3  13      592.00      618.48     48.11 o 
   3   3  13       38.70       11.61     42.57 o 
   4   3  13      315.75      381.07     55.98 o 
   5   3  13       38.62       93.45     49.39 o 
   6   3  13      280.86      215.55     45.23 o 
   7   3  13      129.23      112.36     53.02 o 
   8   3  13        0.33      -29.84     59.68 o 
   9   3  13        6.31       15.61     56.48 o 
  10   3  13       24.26       11.55     83.06 o 
  11   3  13      270.46      270.00     79.51 o 
  12   3  13       24.96      141.60     75.19 o 
  13   3  13       20.65       15.07     75.61 o 
  14   3  13       35.62      -66.99    133.98 o 
   0   4  13    12225.96    11814.93    230.96 o 
   1   4  13       27.36       55.38     71.03 o 
   2   4  13     2860.07     2843.68     98.97 o 
   3   4  13     1997.83     2053.39    100.30 o 
   4   4  13     2555.49     2482.70    115.19 o 
   5   4  13     1608.91     1530.63     91.89 o 
   6   4  13     1474.15     1529.43     91.08 o 
   7   4  13      374.11      368.79     48.28 o 
   8   4  13      511.83      667.45     59.14 o 
   9   4  13       43.13       50.56     57.02 o 
  10   4  13     1338.24     1437.51    147.56 o 
  11   4  13     1078.45     1072.57     91.33 o 
  12   4  13      332.91      358.93     83.39 o 
  13   4  13      281.46      358.29     89.87 o 
  14   4  13      609.35      623.45    102.03 o 
   1   5  13      338.31      310.94     61.25 o 
   2   5  13       65.27       31.93     89.57 o 
   3   5  13        2.01      -34.26     68.53 o 
   4   5  13      540.59      495.73     54.58 o 
   5   5  13        4.65      -25.84     51.67 o 
   6   5  13        2.26       -4.11     63.26 o 
   7   5  13        0.53       19.00     72.37 o 
   8   5  13      212.32      226.33     78.55 o 
   9   5  13     1239.60     1027.85    112.61 o 
  10   5  13     1924.43     1802.12     94.06 o 
  11   5  13      375.48      307.91     86.33 o 
  12   5  13      223.99      298.39     88.71 o 
  13   5  13       81.98      176.56     70.42 o 
  14   5  13      279.95      158.01     80.45 o 
   0   6  13     3488.75     3439.19    376.75 o 
   1   6  13      907.14     1072.40    126.05 o 
   2   6  13     8730.96     8537.10    198.88 o 
   3   6  13      252.31      258.81     89.40 o 
   4   6  13     1048.09     1048.95    127.57 o 
   5   6  13       11.02       54.73     60.65 o 
   6   6  13     2569.13     2305.98    171.77 o 
   7   6  13       29.99      -31.39     66.93 o 
   8   6  13      735.69      906.05    140.89 o 
   9   6  13       75.14      147.13     54.83 o 
  10   6  13     1610.17     1662.86    129.90 o 
  11   6  13      742.14      697.13    123.91 o 
  12   6  13     1456.01     1110.46    213.95 o 
  13   6  13       98.79       24.02     52.72 o 
   1   7  13       16.00       -9.51    125.80 o 
   2   7  13      862.24      856.63     97.09 o 
   3   7  13      311.80      313.74     67.24 o 
   4   7  13       11.93        5.55     51.06 o 
   5   7  13      145.56       80.38     52.17 o 
   6   7  13      264.47      218.51     82.53 o 
   7   7  13      153.06      294.74     83.72 o 
   8   7  13       42.87      -43.22     86.43 o 
   9   7  13       16.08      -37.01     74.03 o 
  10   7  13       65.04       46.57     59.79 o 
  11   7  13       62.28      122.90     74.67 o 
  12   7  13      490.08      588.32    133.43 o 
  13   7  13       19.61       -2.22    105.54 o 
   0   8  13     3390.55     3525.17    437.39 o 
   1   8  13     1282.21     1476.54    144.29 o 
   2   8  13     1689.55     1456.25    200.61 o 
   3   8  13      268.08      300.15     65.88 o 
   4   8  13     7839.05     7458.92    248.94 o 
   5   8  13      471.96      495.44     62.31 o 
   6   8  13     2705.49     2425.24    100.92 o 
   7   8  13     1465.59     1440.10    161.35 o 
   8   8  13     2266.03     2598.35    175.71 o 
   9   8  13      848.68      939.61    124.96 o 
  10   8  13     1441.19     1789.89    176.10 o 
  11   8  13      176.04       96.05    110.41 o 
  12   8  13      232.92      323.90    133.92 o 
   1   9  13        6.30      -51.70    103.39 o 
   2   9  13      294.16      158.70     61.53 o 
   3   9  13      268.46      251.15     72.29 o 
   4   9  13       95.31       94.90     69.26 o 
   5   9  13       16.26        0.48     50.21 o 
   6   9  13      519.92      543.91     98.74 o 
   7   9  13       86.10      120.31    127.84 o 
   8   9  13       54.25      -41.35     82.70 o 
   9   9  13       31.05      -43.33     86.65 o 
  10   9  13      544.65      567.30     92.91 o 
  11   9  13      139.22      129.44    114.59 o 
   0  10  13     1302.32     1185.99    171.03 o 
   1  10  13       18.13      -60.80    155.86 o 
   2  10  13      335.73      223.78     53.86 o 
   3  10  13     1242.67     1089.78    175.93 o 
   4  10  13      254.93      255.77     88.94 o 
   5  10  13      417.60      284.12     72.78 o 
   6  10  13        6.89       87.84     77.46 o 
   7  10  13       74.28      252.62    103.08 o 
   8  10  13        0.41       83.32    117.53 o 
   9  10  13       40.46      -47.79    112.26 o 
  10  10  13      609.59      594.10    122.26 o 
   1  11  13        2.19      111.27    135.39 o 
   2  11  13      414.66      210.98     64.85 o 
   3  11  13      435.13      288.49     62.87 o 
   4  11  13       78.48      -21.24     74.79 o 
   5  11  13      186.79      161.29     96.70 o 
   6  11  13       19.71       29.92     83.18 o 
   7  11  13        1.04       83.28     95.04 o 
   8  11  13      142.81      189.00    119.02 o 
   9  11  13       46.85       74.26    107.71 o 
   0  12  13      761.62      649.27    203.52 o 
   1  12  13      713.98      693.27    255.21 o 
   2  12  13     1304.60      916.77    220.10 o 
   3  12  13      167.00       74.53     98.26 o 
   4  12  13     2968.50     2236.00    304.63 o 
   5  12  13      144.64      114.85     86.17 o 
   6  12  13     2597.55     2372.36    313.02 o 
   7  12  13      515.32      456.05     93.21 o 
   1  13  13       48.29      131.88    196.08 o 
   2  13  13      160.97      193.16    140.65 o 
   3  13  13        1.01      191.63    122.34 o 
   4  13  13       35.29      -17.95     73.65 o 
   5  13  13       47.29      -47.36    101.10 o 
   0  14  13     1215.65     1584.92    480.95 o 
   1  14  13       22.66      227.01    121.77 o 
   0   0  14    20305.45    23147.30   1286.77 o 
   1   0  14     2119.04     2069.41    107.08 o 
   2   0  14     7420.13     7812.34    270.67 o 
   3   0  14     5839.07     6082.00    178.35 o 
   4   0  14     4923.30     5097.09    164.22 o 
   5   0  14     1223.80     1443.01    144.87 o 
   6   0  14     4708.86     5262.74    212.41 o 
   7   0  14       19.94       99.39     93.99 o 
   8   0  14       64.05      219.09    124.79 o 
   9   0  14      960.60     1205.67    112.38 o 
  10   0  14     1349.77     1850.45    220.33 o 
  11   0  14     4839.86     5467.13    489.15 o 
  12   0  14     2486.49     2682.39    167.97 o 
  13   0  14     2596.64     2764.50    172.73 o 
  14   0  14     2331.69     2483.12    289.67 o 
   1   1  14      986.85     1089.75     66.97 o 
   2   1  14      573.20      824.02     73.60 o 
   3   1  14       66.65       84.84     55.97 o 
   4   1  14       72.34      140.97     50.29 o 
   5   1  14      236.23      263.88     62.00 o 
   6   1  14      709.04      711.51     87.85 o 
   7   1  14      144.37      220.25     64.07 o 
   8   1  14      140.40      145.35     65.05 o 
   9   1  14       31.20      133.98     72.17 o 
  10   1  14      435.58      575.95     97.44 o 
  11   1  14      343.37      279.89     88.18 o 
  12   1  14        3.48      -36.70     73.40 o 
  13   1  14       12.40       13.57     66.14 o 
  14   1  14      340.77      368.95     88.26 o 
   0   2  14      589.46      599.10     95.18 o 
   1   2  14     2300.54     2475.89     80.43 o 
   2   2  14      411.83      454.54     64.53 o 
   3   2  14       41.43      141.62     61.49 o 
   4   2  14     1172.89     1200.58     73.57 o 
   5   2  14      447.16      431.69     71.89 o 
   6   2  14       55.83       70.14     51.60 o 
   7   2  14      277.74      350.74     60.12 o 
   8   2  14        9.05      114.60     56.41 o 
   9   2  14     1287.87     1388.86     83.26 o 
  10   2  14       52.89        5.35     64.79 o 
  11   2  14      156.80      224.73     74.53 o 
  12   2  14      316.73      277.27     84.80 o 
  13   2  14       81.67      162.63     90.11 o 
  14   2  14      100.20      154.14     78.46 o 
   1   3  14       21.77       11.86     53.00 o 
   2   3  14     1663.10     1750.45     63.61 o 
   3   3  14      237.64      343.34     53.26 o 
   4   3  14      121.16      144.74     32.83 o 
   5   3  14      155.08      117.99     54.09 o 
   6   3  14       20.46        2.95     38.41 o 
   7   3  14      420.21      455.79     51.86 o 
   8   3  14       10.34      -28.39     56.78 o 
   9   3  14      589.54      514.30     64.03 o 
  10   3  14     1393.94     1223.10     85.76 o 
  11   3  14      955.40      918.99    103.10 o 
  12   3  14       37.78      130.88     73.30 o 
  13   3  14      316.32      355.17    120.42 o 
  14   3  14      101.21      130.05     99.79 o 
   0   4  14     2928.55     2672.26    138.42 o 
   1   4  14     4451.78     4229.90    142.95 o 
   2   4  14     6756.78     6846.58    161.50 o 
   3   4  14     2523.77     2659.37    120.73 o 
   4   4  14     2017.47     2109.62    121.21 o 
   5   4  14     1510.17     1693.43     93.02 o 
   6   4  14     4185.10     4510.00    207.09 o 
   7   4  14      267.59      311.34     52.57 o 
   8   4  14       88.54      178.13     46.95 o 
   9   4  14      813.79      789.59     70.05 o 
  10   4  14     2419.84     2368.08    104.28 o 
  11   4  14     2700.38     2511.60    131.83 o 
  12   4  14      957.76      938.88     90.09 o 
  13   4  14      901.40      943.43     88.65 o 
   1   5  14      264.70      179.07     85.86 o 
   2   5  14       73.25       49.48     57.32 o 
   3   5  14      111.78       99.38     56.64 o 
   4   5  14       43.47      -30.57     61.14 o 
   5   5  14       22.95      102.94     52.78 o 
   6   5  14      135.26      129.55     53.95 o 
   7   5  14        2.13      -21.67     72.93 o 
   8   5  14       34.40       32.02     81.76 o 
   9   5  14       32.86       63.55     41.70 o 
  10   5  14      279.74      156.88     61.48 o 
  11   5  14        0.78      -29.14     58.27 o 
  12   5  14       38.57       29.36     68.89 o 
  13   5  14        3.38        8.79     80.91 o 
   0   6  14      488.57      540.15    363.24 o 
   1   6  14     1212.39     1492.77    134.81 o 
   2   6  14      132.53       94.54     52.22 o 
   3   6  14       91.76      140.05     76.06 o 
   4   6  14     1689.05     1562.95    135.53 o 
   5   6  14      679.97      619.20     72.88 o 
   6   6  14     3181.98     2569.24    247.39 o 
   7   6  14      231.27      294.94     71.82 o 
   8   6  14      102.15       51.17     85.32 o 
   9   6  14     3302.90     3184.12    192.06 o 
  10   6  14      866.86      983.14    135.61 o 
  11   6  14     1001.94      912.60    190.75 o 
  12   6  14     1146.18     1524.96    110.98 o 
   1   7  14      464.16      411.45    122.00 o 
   2   7  14       15.24      -10.91     58.46 o 
   3   7  14      325.53      312.98    101.25 o 
   4   7  14      121.92       34.72     41.82 o 
   5   7  14      168.80      211.49     53.01 o 
   6   7  14        3.74       51.35     66.18 o 
   7   7  14       58.64      156.15     84.32 o 
   8   7  14       76.01       63.54     76.29 o 
   9   7  14      214.98       49.23     80.76 o 
  10   7  14      533.98      497.65    110.79 o 
  11   7  14      143.44      198.67    126.88 o 
  12   7  14        6.43      -38.43    135.28 o 
   0   8  14       52.86      -55.77    171.10 o 
   1   8  14      203.26      268.31    117.59 o 
   2   8  14     1203.97     1337.09    124.84 o 
   3   8  14      772.54      747.19    111.69 o 
   4   8  14      287.97      172.77     58.39 o 
   5   8  14       43.34       61.43     45.95 o 
   6   8  14      680.59      631.83     88.18 o 
   7   8  14      243.75      504.98    130.93 o 
   8   8  14      896.25     1053.95    165.65 o 
   9   8  14       78.42      -10.24     76.72 o 
  10   8  14      555.36      598.76    128.94 o 
  11   8  14      261.76      454.60    129.11 o 
   1   9  14      181.65      145.09    107.81 o 
   2   9  14       30.79      -63.58    127.16 o 
   3   9  14       18.98        8.41     47.78 o 
   4   9  14       20.01       77.41     59.16 o 
   5   9  14       10.15       12.03     50.59 o 
   6   9  14      511.03      459.79     94.41 o 
   7   9  14      220.27      186.04     92.62 o 
   8   9  14        8.30      -36.00     75.24 o 
   9   9  14        3.13      -37.42     74.84 o 
  10   9  14       13.66       78.17     88.21 o 
   0  10  14     3802.35     4122.74    289.34 o 
   1  10  14       16.18       95.14    119.60 o 
   2  10  14      876.71      753.04    186.56 o 
   3  10  14     1719.82     1101.89    312.06 o 
   4  10  14     1491.08     1466.43    201.36 o 
   5  10  14     3262.47     1873.45    361.80 o 
   6  10  14     1246.06     1190.60    147.35 o 
   7  10  14      876.40      992.87    135.36 o 
   8  10  14     1315.28     1546.53    205.53 o 
   9  10  14      798.39      672.92    140.72 o 
   1  11  14      253.19      327.59    122.93 o 
   2  11  14      136.23      293.67    168.96 o 
   3  11  14        3.36      108.39    101.20 o 
   4  11  14      354.03      164.36     75.91 o 
   5  11  14       85.60       14.27     67.97 o 
   6  11  14      143.18      127.65     76.60 o 
   7  11  14       14.87      131.97    108.08 o 
   8  11  14      155.64       52.85     82.33 o 
   0  12  14        5.93      485.76    429.29 o 
   1  12  14      432.82      628.60    170.05 o 
   2  12  14       24.72      163.89    153.16 o 
   3  12  14        1.61       73.93    133.51 o 
   4  12  14      353.07      201.65    144.29 o 
   5  12  14       31.80      147.87     76.50 o 
   6  12  14        6.31      -58.85    117.70 o 
   1  13  14        4.64       -9.24    159.59 o 
   2  13  14       20.93      -54.61    159.89 o 
   3  13  14       16.93      158.11    148.51 o 
   1   1  15        1.00       36.93     56.11 o 
   2   1  15     1830.44     1800.57    114.16 o 
   3   1  15      211.02      167.60     72.81 o 
   4   1  15      502.69      597.78     71.64 o 
   5   1  15      164.20      141.85     55.59 o 
   6   1  15        6.25      -17.70     59.07 o 
   7   1  15      569.99      696.55     73.85 o 
   8   1  15        8.69       68.53     93.34 o 
   9   1  15      779.84      926.07    115.82 o 
  10   1  15        3.86      -15.73     90.60 o 
  11   1  15     2365.16     2452.09    134.69 o 
  12   1  15      551.00      500.02     93.71 o 
  13   1  15      116.59       68.25     68.52 o 
   0   2  15     8462.96     8823.07    254.33 o 
   1   2  15    15868.30    17216.27    272.89 o 
   2   2  15     6172.23     6551.93    164.80 o 
   3   2  15     7364.34     7196.13    194.45 o 
   4   2  15     3680.01     3731.94    105.86 o 
   5   2  15     5655.28     6081.67    144.03 o 
   6   2  15      236.61      210.35     60.80 o 
   7   2  15      175.53      312.95     58.52 o 
   8   2  15      820.51      923.36     72.71 o 
   9   2  15     2888.10     3080.87    148.64 o 
  10   2  15      195.85      263.50     87.45 o 
  11   2  15     3829.31     4228.97    229.86 o 
  12   2  15     1691.82     1644.97    203.12 o 
  13   2  15     1850.59     2068.44    163.47 o 
   1   3  15     1225.97     1312.62     83.74 o 
   2   3  15      754.88      836.86     52.52 o 
   3   3  15       33.07       42.90     39.25 o 
   4   3  15       98.42      142.42     57.31 o 
   5   3  15       28.59       21.28     47.14 o 
   6   3  15      268.54      220.41     45.87 o 
   7   3  15       32.76       -1.13     45.98 o 
   8   3  15        0.79       40.56     49.14 o 
   9   3  15      203.96      127.20     67.31 o 
  10   3  15       16.74       -3.86     56.13 o 
  11   3  15      163.65      156.30     68.22 o 
  12   3  15        2.91      -33.45     66.90 o 
  13   3  15      104.03      -38.60     77.20 o 
   0   4  15      289.27      166.21     47.83 o 
   1   4  15     2645.18     2328.74     84.59 o 
   2   4  15     1179.11     1151.83     83.18 o 
   3   4  15      713.32      859.76     72.20 o 
   4   4  15      112.32       38.05     66.16 o 
   5   4  15      921.51     1024.41    122.17 o 
   6   4  15      351.54      328.22     78.65 o 
   7   4  15     1308.54     1328.11     95.76 o 
   8   4  15     3097.94     2294.69    258.19 o 
   9   4  15     1757.03     1674.22    124.80 o 
  10   4  15      524.40      476.94     88.10 o 
  11   4  15      769.16      794.80     99.84 o 
  12   4  15       36.52       48.02     64.06 o 
   1   5  15        0.86       23.53     51.37 o 
   2   5  15      157.76      177.57     58.58 o 
   3   5  15      630.58      759.38     91.88 o 
   4   5  15       50.75      133.26     70.96 o 
   5   5  15       24.10      109.31     61.10 o 
   6   5  15        0.37      251.89    102.66 o 
   7   5  15        5.13       70.96     60.11 o 
   8   5  15       42.88      101.23     66.15 o 
   9   5  15      541.79      658.38    112.32 o 
  10   5  15       18.59      -20.70     65.18 o 
  11   5  15     1471.61     1278.17    143.89 o 
  12   5  15      208.63      289.61    110.65 o 
   0   6  15      328.40      426.12    292.74 o 
   1   6  15      154.45      224.64    135.00 o 
   2   6  15      117.84      164.33     63.51 o 
   3   6  15      986.55     1149.75     98.22 o 
   4   6  15       76.52      147.97     61.65 o 
   5   6  15     1851.25     1692.47     98.27 o 
   6   6  15        1.58       17.31     52.10 o 
   7   6  15     1279.16     1281.68    111.20 o 
   8   6  15      171.14      203.55     97.97 o 
   9   6  15      917.70     1041.77    117.10 o 
  10   6  15      152.21      162.44     84.70 o 
  11   6  15      409.59      423.64    100.30 o 
  12   6  15      274.95      219.54    129.93 o 
   1   7  15      139.04      166.28    282.45 o 
   2   7  15     1828.56     1825.11    153.97 o 
   3   7  15       43.79       27.85     78.45 o 
   4   7  15       21.64      -28.37     56.75 o 
   5   7  15      105.00        0.50     47.55 o 
   6   7  15       27.08      -18.83     37.65 o 
   7   7  15      253.91      282.53     82.32 o 
   8   7  15       33.29       37.28     73.27 o 
   9   7  15      118.06       61.21     91.22 o 
  10   7  15        2.91      -56.13    112.26 o 
  11   7  15       32.91       99.59    131.63 o 
   0   8  15       28.02       -4.37    266.69 o 
   1   8  15     3578.19     3517.79    204.83 o 
   2   8  15      526.78      369.71    149.15 o 
   3   8  15     3297.17     3313.56    186.66 o 
   4   8  15     1086.62     1026.82    117.34 o 
   5   8  15     2964.88     2338.87    204.21 o 
   6   8  15     1141.16      844.49    120.53 o 
   7   8  15     1995.55     1788.33    218.71 o 
   8   8  15      328.17      332.90    107.69 o 
   9   8  15     1326.44     1338.09    142.75 o 
  10   8  15      468.35      376.20    136.15 o 
   1   9  15      163.45      196.76    168.85 o 
   2   9  15      417.16      327.55    149.52 o 
   3   9  15      296.25      189.40     75.10 o 
   4   9  15        3.93       14.03     35.77 o 
   5   9  15      112.46       30.54     45.00 o 
   6   9  15        7.98      -38.89     77.77 o 
   7   9  15        3.38       27.15     81.73 o 
   8   9  15       45.61       18.29     63.87 o 
   9   9  15       20.99       72.40    116.38 o 
   0  10  15        1.76      -34.48    164.56 o 
   1  10  15      127.25      321.71    199.92 o 
   2  10  15      680.77     1103.12    156.34 o 
   3  10  15      114.95      134.63    151.02 o 
   4  10  15       13.15       46.64     53.00 o 
   5  10  15      335.33      320.02     71.10 o 
   6  10  15      108.74      162.78     85.91 o 
   7  10  15        0.19      127.12     81.92 o 
   8  10  15       31.39       37.21     99.03 o 
   1  11  15      126.92      357.12    161.91 o 
   2  11  15      157.55       89.99    147.21 o 
   3  11  15        2.47      -56.86    129.95 o 
   4  11  15        0.51      -66.67    133.34 o 
   5  11  15      326.67      210.57    108.57 o 
   6  11  15        3.02      -30.97     69.90 o 
   0  12  15        4.85      240.42    250.92 o 
   1  12  15      701.12      699.94    183.96 o 
   2  12  15        5.21       24.14    165.25 o 
   3  12  15      878.62     1240.32    166.95 o 
   4  12  15      497.32      520.37    185.75 o 
   0   0  16     7921.63     9027.53    446.29 o 
   1   0  16      804.82      872.33    129.60 o 
   2   0  16     8447.28     8537.63    307.00 o 
   3   0  16     1987.80     1961.51    142.05 o 
   4   0  16    14532.14    14625.75    323.18 o 
   5   0  16     2306.54     2360.61    118.29 o 
   6   0  16     1916.08     2116.15    136.12 o 
   7   0  16       57.35       25.37     83.91 o 
   8   0  16     1795.70     1937.59    116.27 o 
   9   0  16      538.66      453.50     99.92 o 
  10   0  16     3797.52     4335.64    527.75 o 
  11   0  16      109.57      265.77    143.39 o 
  12   0  16     4124.37     4384.24    378.00 o 
   1   1  16      461.00      450.00     62.21 o 
   2   1  16      672.78      761.05     62.13 o 
   3   1  16       10.51       72.57     59.81 o 
   4   1  16      107.27       56.83     57.80 o 
   5   1  16        1.20       -2.53     49.86 o 
   6   1  16        1.04      -29.39     58.77 o 
   7   1  16      300.92      152.54     60.84 o 
   8   1  16      199.83       95.66     57.07 o 
   9   1  16      117.81       87.64     75.02 o 
  10   1  16      218.29      283.85     99.15 o 
  11   1  16       82.90      177.33    103.25 o 
  12   1  16      717.06      679.01    112.95 o 
   0   2  16      937.27     1135.48     81.82 o 
   1   2  16     4074.30     4070.50    138.02 o 
   2   2  16     1426.63     1468.76     77.46 o 
   3   2  16      505.89      567.74     55.17 o 
   4   2  16       23.51       20.95     63.51 o 
   5   2  16       74.62       63.15     62.43 o 
   6   2  16      944.73     1169.03     77.57 o 
   7   2  16       65.78       -8.50     52.66 o 
   8   2  16      752.99      991.13     88.51 o 
   9   2  16       88.57      103.41     63.41 o 
  10   2  16      119.62       46.06     67.83 o 
  11   2  16        9.68       12.12     86.48 o 
  12   2  16       78.13       63.43     87.46 o 
   1   3  16      382.08      341.17     47.00 o 
   2   3  16       64.72       88.47     38.25 o 
   3   3  16       51.26       84.23     58.01 o 
   4   3  16      173.83      117.59     56.16 o 
   5   3  16      150.50      200.52     57.81 o 
   6   3  16      109.03      184.07     59.32 o 
   7   3  16        4.89      -23.93     47.85 o 
   8   3  16      100.84      134.79     69.24 o 
   9   3  16       65.91       88.04     55.02 o 
  10   3  16      166.81       78.69     71.66 o 
  11   3  16      349.08      364.18     70.90 o 
  12   3  16     1060.66      921.39    154.29 o 
   0   4  16     7897.00     6827.57    343.71 o 
   1   4  16        2.21       27.87     52.61 o 
   2   4  16     1823.40     1678.05     90.91 o 
   3   4  16      236.78      251.77     68.03 o 
   4   4  16     6987.46     7064.29    195.29 o 
   5   4  16     1876.80     1845.91    140.00 o 
   6   4  16     1242.80     1555.56     86.55 o 
   7   4  16       30.53      131.37     67.33 o 
   8   4  16     2749.44     3072.43    175.25 o 
   9   4  16      133.01       65.77     50.97 o 
  10   4  16     1231.31     1021.04    176.86 o 
  11   4  16        3.37      -26.59    110.48 o 
  12   4  16     1777.79     1697.02    217.20 o 
   1   5  16        0.12       30.18     56.15 o 
   2   5  16     1127.17      911.25     76.18 o 
   3   5  16      447.84      387.11     55.95 o 
   4   5  16       53.27       90.12     74.94 o 
   5   5  16       26.09       26.27     59.23 o 
   6   5  16       27.56       43.04     61.72 o 
   7   5  16       88.83       86.81     59.94 o 
   8   5  16      160.73       45.40     98.02 o 
   9   5  16       28.57       80.25     73.68 o 
  10   5  16        2.30       68.98     76.12 o 
  11   5  16        0.05       23.91     75.65 o 
   0   6  16     1610.16     2013.67    520.24 o 
   1   6  16     2876.35     2851.31    203.15 o 
   2   6  16     3789.24     2995.95    265.45 o 
   3   6  16      210.03      184.83     61.92 o 
   4   6  16     2811.04     2698.77    164.70 o 
   5   6  16      213.87      205.29     66.56 o 
   6   6  16     1946.62     1771.91    158.52 o 
   7   6  16      260.84      281.35    102.13 o 
   8   6  16     2019.80     2433.77    129.70 o 
   9   6  16      117.67      198.17     83.99 o 
  10   6  16      659.04      698.50    153.93 o 
  11   6  16        2.26       58.40    107.24 o 
   1   7  16      660.99      504.20    330.29 o 
   2   7  16       10.41       20.67    105.60 o 
   3   7  16      246.12      128.03     60.98 o 
   4   7  16      106.60      110.48     72.58 o 
   5   7  16        1.84      -30.59     61.19 o 
   6   7  16      233.59      286.97     67.18 o 
   7   7  16       16.75       38.18     56.64 o 
   8   7  16      122.19      184.85     72.90 o 
   9   7  16       49.01      -51.91    103.81 o 
  10   7  16      114.45      373.42    143.50 o 
   0   8  16     1146.37     1549.91    274.72 o 
   1   8  16       86.24      152.46    148.23 o 
   2   8  16       43.44      119.90    112.45 o 
   3   8  16        5.55       32.69     70.93 o 
   4   8  16      772.08      632.83    138.83 o 
   5   8  16        0.12      -28.53     57.06 o 
   6   8  16      370.44      119.86     84.91 o 
   7   8  16       15.18       37.06     85.25 o 
   8   8  16      123.62      109.84    101.05 o 
   9   8  16        9.50       55.27     91.82 o 
   1   9  16       19.81      -67.56    135.13 o 
   2   9  16       80.14      237.69    135.54 o 
   3   9  16      184.77      360.68    146.45 o 
   4   9  16        1.09       30.99     56.60 o 
   5   9  16        9.18      -21.62     43.24 o 
   6   9  16       23.38       11.84     62.20 o 
   7   9  16       86.99      103.62     74.59 o 
   8   9  16        0.40       41.86    115.91 o 
   0  10  16      367.23      533.11    308.83 o 
   1  10  16       76.59       84.50    158.92 o 
   2  10  16     2312.00     2684.52    170.01 o 
   3  10  16       43.90      153.88    152.21 o 
   4  10  16     2198.26     2264.17    242.25 o 
   5  10  16       13.15       82.63     74.12 o 
   6  10  16     2180.16     1822.89    184.68 o 
   7  10  16       28.13       85.71     83.53 o 
   1  11  16       27.92        7.50    125.72 o 
   2  11  16       66.04      -70.63    141.26 o 
   3  11  16      309.29      452.65    130.99 o 
   4  11  16       17.26      102.52    151.12 o 
   5  11  16        5.40      324.64    130.79 o 
   1   1  17      705.06      830.78     77.23 o 
   2   1  17        9.56       -1.62     45.11 o 
   3   1  17      539.51      455.60     58.90 o 
   4   1  17        2.05      -24.51     49.02 o 
   5   1  17       19.06       43.34     48.50 o 
   6   1  17       29.00       37.61     55.17 o 
   7   1  17        1.18      117.30     57.21 o 
   8   1  17       46.99      101.27     51.22 o 
   9   1  17      328.07      427.91     79.79 o 
  10   1  17        3.64      106.91     86.11 o 
  11   1  17       94.72       90.27     91.74 o 
   0   2  17     4079.04     3795.07    152.31 o 
   1   2  17     2555.07     2835.99    107.56 o 
   2   2  17      137.58       52.71     43.03 o 
   3   2  17     2247.02     2545.07     94.94 o 
   4   2  17     3355.75     3755.60    159.39 o 
   5   2  17     1405.22     1534.93     86.39 o 
   6   2  17        7.28       51.27     52.68 o 
   7   2  17     2905.06     3064.23    119.59 o 
   8   2  17      453.54      414.82     57.49 o 
   9   2  17     3428.14     3680.67    190.97 o 
  10   2  17       82.87      100.43     84.90 o 
  11   2  17     2276.90     2124.08    126.29 o 
   1   3  17      129.39      113.39     48.49 o 
   2   3  17        4.41       36.12     34.77 o 
   3   3  17      125.65      100.10     59.63 o 
   4   3  17      150.09      114.66     55.64 o 
   5   3  17       36.72       50.67     68.29 o 
   6   3  17        5.05       20.15     55.37 o 
   7   3  17       18.28        5.46     61.86 o 
   8   3  17      160.82       63.49     67.31 o 
   9   3  17      135.89      131.37     76.41 o 
  10   3  17        0.23      -32.29     64.58 o 
  11   3  17       82.60       69.39    106.89 o 
   0   4  17     2629.19     1965.23    245.23 o 
   1   4  17     2976.83     2315.99    130.46 o 
   2   4  17      419.57      430.82     62.25 o 
   3   4  17      493.95      411.13     69.27 o 
   4   4  17      159.81      113.13     65.30 o 
   5   4  17        8.22       51.45     57.57 o 
   6   4  17      167.85      211.69     79.33 o 
   7   4  17     1605.52     1614.76    117.38 o 
   8   4  17        4.47       41.40     79.04 o 
   9   4  17      653.13      961.32    184.60 o 
  10   4  17       14.74       86.64    112.65 o 
  11   4  17      668.89      797.66    139.20 o 
   1   5  17       94.99        8.25    126.15 o 
   2   5  17       15.43       65.14     59.69 o 
   3   5  17        2.38       45.51     52.78 o 
   4   5  17      110.69       -6.77     63.63 o 
   5   5  17      508.13      473.06     97.48 o 
   6   5  17      407.86      384.91     70.69 o 
   7   5  17      782.71      612.39     74.26 o 
   8   5  17      172.94      262.21    120.74 o 
   9   5  17      180.86      136.77     86.47 o 
  10   5  17       22.09      -26.19     94.86 o 
   0   6  17      631.30      625.48    435.33 o 
   1   6  17     5614.08     5424.36    319.62 o 
   2   6  17       11.03       61.53    101.40 o 
   3   6  17     1112.72      865.73    123.89 o 
   4   6  17      674.68      587.96     93.93 o 
   5   6  17     2036.93     2007.76    138.08 o 
   6   6  17      159.83      106.25     68.61 o 
   7   6  17      707.27      410.10    105.23 o 
   8   6  17      309.27      574.32    104.45 o 
   9   6  17      328.76      538.15    105.41 o 
  10   6  17      113.01       92.42     93.68 o 
   1   7  17      233.26      127.80    166.64 o 
   2   7  17       11.12       -6.40     77.42 o 
   3   7  17      154.38       90.81     49.23 o 
   4   7  17      164.38      127.68     68.35 o 
   5   7  17        0.05       61.91     73.63 o 
   6   7  17       67.89      159.11    102.28 o 
   7   7  17       69.06      104.96     93.86 o 
   8   7  17        4.12       47.29    111.74 o 
   9   7  17        0.19       24.21     80.77 o 
   0   8  17       40.35      -90.84    202.75 o 
   1   8  17     1030.19     1566.84    181.16 o 
   2   8  17      530.34      791.83    210.23 o 
   3   8  17     1831.73     1773.39    210.05 o 
   4   8  17      191.30      323.49     79.04 o 
   5   8  17      888.30     1122.31    134.37 o 
   6   8  17       51.16      193.38     82.48 o 
   7   8  17     1594.90     1521.85    184.33 o 
   8   8  17        2.31      -58.61    130.34 o 
   1   9  17       56.66      -88.43    205.10 o 
   2   9  17        0.18      243.48    126.08 o 
   3   9  17        5.26      -33.08    105.53 o 
   4   9  17      199.83       64.10     74.47 o 
   5   9  17      123.69      -38.97    103.18 o 
   6   9  17       22.78      -24.39    108.19 o 
   0  10  17      403.01      175.96    491.95 o 
   1  10  17       60.04       56.19    210.63 o 
   2  10  17        7.10      -65.55    131.11 o 
   3  10  17       80.99      210.12    218.85 o 
   4  10  17      610.07      668.44    121.75 o 
   5  10  17      135.50      177.97    122.18 o 
   1  11  17       12.74       22.54    155.72 o 
   0   0  18     1600.33     1757.92    175.21 o 
   1   0  18     1564.80     1925.57    138.57 o 
   2   0  18     1156.34     1289.82    137.25 o 
   3   0  18     8224.16     8493.66    266.96 o 
   4   0  18      795.58      914.29    114.58 o 
   5   0  18     2810.60     2584.98    134.76 o 
   6   0  18     4340.78     3770.79    173.87 o 
   7   0  18     3492.10     3957.05    140.23 o 
   8   0  18     3633.10     3723.52    251.80 o 
   9   0  18     1535.28     1500.42    167.42 o 
  10   0  18     1424.53     1339.86    123.43 o 
   1   1  18      293.56      265.58     56.88 o 
   2   1  18       48.55       62.56     52.52 o 
   3   1  18      215.89      233.81     51.44 o 
   4   1  18      349.26      292.73     67.46 o 
   5   1  18        9.99       18.82     61.51 o 
   6   1  18      189.83      167.70     56.45 o 
   7   1  18       21.74       -9.70     45.78 o 
   8   1  18        0.48       38.17     47.84 o 
   9   1  18       30.54       96.68     77.44 o 
  10   1  18      113.78      164.80     79.31 o 
   0   2  18     3048.86     2596.74    219.64 o 
   1   2  18     1048.39     1136.97     63.69 o 
   2   2  18      614.55      693.68     60.29 o 
   3   2  18        4.01       -0.55     46.55 o 
   4   2  18      461.87      503.29     58.87 o 
   5   2  18       23.69       57.97     36.47 o 
   6   2  18      349.31      323.27     57.33 o 
   7   2  18      157.93      171.94     67.57 o 
   8   2  18       34.03        5.57     43.29 o 
   9   2  18      270.11      356.05     90.83 o 
  10   2  18       96.37      118.30     83.35 o 
   1   3  18       21.68       19.15     36.88 o 
   2   3  18        4.86      -21.72     43.44 o 
   3   3  18       52.49       57.38     55.64 o 
   4   3  18      497.58      730.32    105.65 o 
   5   3  18       48.49       -8.55     53.45 o 
   6   3  18      126.07       14.95     52.59 o 
   7   3  18        1.58       28.26     67.12 o 
   8   3  18      139.45       35.77     67.40 o 
   9   3  18        1.32      -51.29    102.59 o 
  10   3  18       74.54      -47.72     95.45 o 
   0   4  18     2762.49     2878.48    250.88 o 
   1   4  18      341.24      266.97     57.91 o 
   2   4  18     1458.52     1454.10    133.20 o 
   3   4  18     3192.30     2979.31    209.28 o 
   4   4  18      214.40      164.22     66.25 o 
   5   4  18     1479.05     1507.33    148.09 o 
   6   4  18     1926.55     1723.11    151.20 o 
   7   4  18     2388.91     2149.64    193.61 o 
   8   4  18      395.00      457.26    109.44 o 
   9   4  18     1226.26     1224.15    267.63 o 
   1   5  18        8.67      -28.22    109.47 o 
   2   5  18      298.45      289.50     63.32 o 
   3   5  18        6.65      -31.89     63.78 o 
   4   5  18      329.33      235.33     67.09 o 
   5   5  18      210.17      214.22     67.98 o 
   6   5  18        8.08      -13.28     89.97 o 
   7   5  18        0.08       31.25     90.87 o 
   8   5  18       63.65      133.39     98.73 o 
   9   5  18       26.31      151.90    120.83 o 
   0   6  18     3354.45     3608.52    318.44 o 
   1   6  18     4438.76     4090.17    246.52 o 
   2   6  18     1921.61     1814.51    166.10 o 
   3   6  18     1661.33     1359.42    252.50 o 
   4   6  18      815.35      859.17    126.87 o 
   5   6  18      228.06      147.96     64.43 o 
   6   6  18     1616.35     1923.26    167.64 o 
   7   6  18      724.97      732.96    190.79 o 
   8   6  18      511.34      484.04    123.55 o 
   1   7  18        0.62      -76.04    152.08 o 
   2   7  18       86.41       99.48    106.58 o 
   3   7  18      188.66      247.05    104.67 o 
   4   7  18        0.23      -45.81     91.61 o 
   5   7  18      128.05      174.58     64.41 o 
   6   7  18      305.83      284.91    102.81 o 
   7   7  18       92.08      117.23    113.09 o 
   0   8  18      915.73      762.67    368.96 o 
   1   8  18       41.96       21.76    168.51 o 
   2   8  18      117.34      223.65     82.63 o 
   3   8  18       46.25      126.89     89.03 o 
   4   8  18       78.62      158.88     73.91 o 
   5   8  18     1054.06     1248.32    139.45 o 
   6   8  18        3.99       93.41    113.22 o 
   1   9  18        0.31      -10.46    195.58 o 
   2   9  18       63.12      202.15    170.04 o 
   3   9  18      390.50      478.54    122.84 o 
   4   9  18      250.29      264.03    120.18 o 
   0  10  18      675.02     1156.45    631.11 o 
   1  10  18     1727.63     1727.00    297.04 o 
   1   1  19       29.83      113.85     53.02 o 
   2   1  19      150.17      130.11     54.02 o 
   3   1  19        0.89       65.29     55.58 o 
   4   1  19      475.37      578.55     54.50 o 
   5   1  19      107.12       45.28     56.02 o 
   6   1  19      274.22      396.46     77.98 o 
   7   1  19        4.42      -27.51     58.86 o 
   8   1  19       76.80      114.72     51.74 o 
   9   1  19       20.17       24.57     77.47 o 
   0   2  19      874.03      908.26    114.63 o 
   1   2  19      273.37      356.77     60.80 o 
   2   2  19     3606.27     3804.52    177.45 o 
   3   2  19       60.46       50.29     44.65 o 
   4   2  19     1145.05     1128.53     83.64 o 
   5   2  19      576.19      564.94     67.13 o 
   6   2  19     4164.27     4134.96    290.48 o 
   7   2  19      994.74      821.04    118.42 o 
   8   2  19     2274.25     2091.16    208.79 o 
   9   2  19      785.30      872.39    110.55 o 
   1   3  19      539.89      424.62     47.61 o 
   2   3  19       23.35      -28.19     56.37 o 
   3   3  19       81.81      -30.18     79.15 o 
   4   3  19       70.28       15.25     55.40 o 
   5   3  19      173.47      169.40     79.21 o 
   6   3  19      166.11       91.36     68.85 o 
   7   3  19        1.21      -30.82     61.65 o 
   8   3  19       22.74      171.36     71.17 o 
   0   4  19      603.79      860.99    122.33 o 
   1   4  19      171.39      151.97     47.24 o 
   2   4  19      281.07      201.83     68.58 o 
   3   4  19       58.29       74.96     60.62 o 
   4   4  19      472.33      531.85    104.84 o 
   5   4  19      496.92      464.90     77.48 o 
   6   4  19      799.42      708.38     95.63 o 
   7   4  19       24.44        3.86     83.76 o 
   8   4  19      670.60      670.00    131.90 o 
   1   5  19      124.87       76.68    113.64 o 
   2   5  19      128.86      230.72     94.30 o 
   3   5  19       17.00       48.06     56.21 o 
   4   5  19      374.85      254.96     73.46 o 
   5   5  19        9.03       34.51     60.76 o 
   6   5  19      211.73       96.95     68.09 o 
   7   5  19      100.51      164.58     97.22 o 
   0   6  19       49.82       -4.34     88.41 o 
   1   6  19      452.82      179.27    116.95 o 
   2   6  19      506.80      373.86    102.54 o 
   3   6  19        6.59       30.62     88.34 o 
   4   6  19      423.99      634.70     93.18 o 
   5   6  19       63.87      157.94     90.13 o 
   6   6  19     1514.79     1522.75    224.12 o 
   7   6  19       13.52      -55.99    111.97 o 
   1   7  19        7.50       82.64    129.17 o 
   2   7  19      166.15      142.73    110.98 o 
   3   7  19       43.85      -67.42    134.84 o 
   4   7  19      269.14      121.50     93.26 o 
   5   7  19       91.96      104.10    109.37 o 
   0   8  19     4156.71     4165.15    533.68 o 
   1   8  19     1000.37     1464.15    206.92 o 
   2   8  19     1343.43     1298.89    171.15 o 
   3   8  19       13.02       62.89     92.60 o 
   4   8  19      985.22     1221.19    138.17 o 
   0   0  20       37.84       95.58    124.31 o 
   1   0  20     5185.31     5306.85    223.06 o 
   2   0  20      101.49      134.51     57.49 o 
   3   0  20      833.48     1119.30    107.66 o 
   4   0  20       28.25      -27.96     63.71 o 
   5   0  20     2024.02     2327.44    140.61 o 
   6   0  20       42.00       52.70     77.67 o 
   7   0  20     4485.73     3958.69    239.17 o 
   1   1  20      154.88       97.53     55.21 o 
   2   1  20       13.63       38.08     45.30 o 
   3   1  20       65.50       72.33     57.61 o 
   4   1  20       11.17       76.15     49.39 o 
   5   1  20       48.62       -6.74     57.58 o 
   6   1  20        1.07      -40.19     80.38 o 
   7   1  20      114.81      149.88     61.49 o 
   0   2  20       46.65       30.21     73.90 o 
   1   2  20       75.72       97.48     46.38 o 
   2   2  20       53.70       72.56     42.48 o 
   3   2  20      423.72      397.63     63.79 o 
   4   2  20       39.08      -33.54     67.09 o 
   5   2  20      478.07      316.06     69.51 o 
   6   2  20        2.73       57.14     60.03 o 
   7   2  20      237.86      157.74     77.20 o 
   1   3  20       24.19       22.33     51.56 o 
   2   3  20        4.94       25.29     62.35 o 
   3   3  20      381.57      388.78     77.05 o 
   4   3  20       93.84       89.16     62.19 o 
   5   3  20      170.21       79.71     68.19 o 
   6   3  20        5.58       -1.31     61.10 o 
   7   3  20        2.27       35.75     72.12 o 
   0   4  20       93.77      -22.27    128.07 o 
   1   4  20     1650.98     1808.55    245.00 o 
   2   4  20      522.55      548.09    114.58 o 
   3   4  20     1324.35     1275.00    118.59 o 
   4   4  20       54.57       79.39     62.33 o 
   5   4  20     2005.67     1594.15    350.27 o 
   6   4  20       72.75      142.40     70.18 o 
   1   5  20       10.85      -41.45     82.90 o 
   2   5  20        0.24      109.68    117.90 o 
   3   5  20      165.38       69.04     82.27 o 
   4   5  20      102.89       52.59     92.98 o 
   5   5  20        0.06       70.12     89.43 o 
   0   6  20      940.84      462.16    176.67 o 
   1   6  20     1912.32     1533.65    284.78 o 
   2   6  20       84.12      175.68     98.50 o 
   3   6  20      462.50      490.59    239.10 o 
   4   6  20       53.54       38.07     83.48 o 
   1   7  20       62.45      116.92    113.15 o 
   2   7  20       30.52       75.48    108.01 o 
   1   1  21      197.56      146.04     48.97 o 
   2   1  21       81.07       78.39     57.06 o 
   3   1  21       74.53       20.81     52.20 o 
   4   1  21        6.65       10.91     70.75 o 
   5   1  21       48.49       72.79     56.02 o 
   0   2  21     2425.49     2482.42    243.40 o 
   1   2  21     1370.93     1315.49    171.30 o 
   2   2  21      812.67      732.92     97.28 o 
   3   2  21       16.02       -1.28     56.05 o 
   4   2  21     1851.39     1768.91    137.88 o 
   5   2  21      271.00      148.32     84.09 o 
   1   3  21       56.31       14.42     57.42 o 
   2   3  21       21.68      -28.02     76.73 o 
   3   3  21       80.18      -23.26     64.48 o 
   4   3  21        4.34      -27.37     54.73 o 
   0   4  21       93.04      136.10     86.67 o 
   1   4  21      126.96      170.75    102.24 o 
   2   4  21      420.59      587.87    119.70 o 
   3   4  21        5.72       -4.66    103.18 o 
   4   4  21     1029.63      732.68    144.18 o 
   1   5  21       15.97        2.41     78.73 o 
   2   5  21      223.89      134.31     93.94 o 
   0   0  22     4039.96     4096.91    498.85 o 
   1   0  22      365.97      382.10     75.05 o 
   2   0  22      756.36      840.54    166.69 o 
   1   1  22        3.63       68.64    100.10 o 
                                                 
